# Supplementary material for: Ferromagnetic-antiferromagnetic coexisting ground state and exchange bias effects in MnBi4Te7 and MnBi6Te10
Source: Nat Commun. 2022 Dec 10;13:7646. doi: 10.1038/s41467-022-35184-7 (PMC9741634; doi:10.1038/s41467-022-35184-7)
Supplement: Supplementary file 2 — Source Data [file 41467_2022_35184_MOESM2_ESM.zip]

Archive with 4 entries (4 files):
- Figure2.xlsx
- Figure3.xlsx
- Figure4.xlsx
- Figure1.xlsx
