# Supplementary material for: Ferromagnetic-antiferromagnetic coexisting ground state and exchange bias effects in MnBi4Te7 and MnBi6Te10
Source: Nat Commun. 2022 Dec 10;13:7646. doi: 10.1038/s41467-022-35184-7 (PMC9741634; doi:10.1038/s41467-022-35184-7)
Supplement: Supplementary file 2 — Source Data [file 41467_2022_35184_MOESM2_ESM.zip › Figure2.xlsx]

## Sheet: Fig. 1a
	HAADF			HAADF sim
0	0.10506		0	0.08358
0.00586	0.10317		1.0763	0.08118
0.01172	0.10118		2.1526	0.07955
0.01758	0.09791		3.2289	0.07874
0.02344	0.09576		4.3052	0.0788
0.0293	0.09358		5.38149	0.07969
0.03516	0.09286		6.45779	0.08137
0.04102	0.09182		7.53409	0.08375
0.04688	0.09032		8.61039	0.0867
0.05273	0.08965		9.68669	0.09007
0.05859	0.0893		10.763	0.09366
0.06445	0.09066		11.8393	0.09729
0.07031	0.09105		12.9156	0.10075
0.07617	0.09217		13.9919	0.10387
0.08203	0.09342		15.0682	0.10651
0.08789	0.09597		16.1445	0.10858
0.09375	0.09834		17.2208	0.11006
0.09961	0.10121		18.2971	0.11101
0.10547	0.10349		19.3734	0.11153
0.11133	0.10622		20.4497	0.11178
0.11719	0.10906		21.526	0.11194
0.12305	0.1121		22.6023	0.11221
0.12891	0.11352		23.6786	0.11274
0.13477	0.11808		24.7549	0.11364
0.14063	0.12081		25.8312	0.11496
0.14648	0.12293		26.9075	0.11667
0.15234	0.12405		27.9838	0.11866
0.1582	0.12548		29.0601	0.1208
0.16406	0.12649		30.1364	0.12287
0.16992	0.12748		31.2127	0.12466
0.17578	0.12866		32.289	0.12599
0.18164	0.12899		33.3653	0.12669
0.1875	0.12985		34.4416	0.12665
0.19336	0.12964		35.5179	0.12586
0.19922	0.12853		36.5941	0.12435
0.20508	0.12929		37.6705	0.12226
0.21094	0.1284		38.7467	0.11976
0.2168	0.12692		39.8231	0.11709
0.22266	0.12703		40.8993	0.11451
0.22852	0.12634		41.9757	0.11224
0.23438	0.12612		43.0519	0.11051
0.24023	0.12562		44.1283	0.10948
0.24609	0.12552		45.2045	0.10921
0.25195	0.12475		46.2809	0.1097
0.25781	0.12425		47.3571	0.11088
0.26367	0.12417		48.4334	0.11257
0.26953	0.12317		49.5097	0.11455
0.27539	0.12428		50.586	0.11658
0.28125	0.12447		51.6623	0.11839
0.28711	0.12578		52.7386	0.11977
0.29297	0.12658		53.8149	0.12055
0.29883	0.12718		54.8912	0.12063
0.30469	0.12819		55.9675	0.12001
0.31055	0.12894		57.0438	0.11876
0.31641	0.13089		58.1201	0.11706
0.32227	0.1326		59.1964	0.11512
0.32813	0.13315		60.2727	0.11318
0.33398	0.13504		61.349	0.11151
0.33984	0.13676		62.4253	0.11033
0.3457	0.138		63.5016	0.10979
0.35156	0.13925		64.5779	0.11001
0.35742	0.14103		65.6542	0.11098
0.36328	0.14176		66.7305	0.11263
0.36914	0.14247		67.8068	0.11481
0.375	0.14315		68.8831	0.11731
0.38086	0.14338		69.9594	0.11989
0.38672	0.14291		71.0357	0.12231
0.39258	0.14322		72.112	0.12432
0.39844	0.14314		73.1883	0.12574
0.4043	0.1419		74.2646	0.12645
0.41016	0.14002		75.3409	0.12641
0.41602	0.13919		76.4172	0.12563
0.42188	0.13698		77.4935	0.12421
0.42773	0.1351		78.5698	0.12233
0.43359	0.13281		79.6461	0.12016
0.43945	0.1312		80.7224	0.11793
0.44531	0.12936		81.7987	0.11583
0.45117	0.12793		82.875	0.11401
0.45703	0.12563		83.9513	0.11258
0.46289	0.12292		85.0276	0.11157
0.46875	0.12144		86.1039	0.11094
0.47461	0.12159		87.1802	0.11059
0.48047	0.11974		88.2565	0.11035
0.48633	0.11834		89.3328	0.11006
0.49219	0.11801		90.4091	0.10951
0.49805	0.11767		91.4854	0.10856
0.50391	0.1178		92.5617	0.10709
0.50977	0.11749		93.638	0.10504
0.51563	0.11874		94.7143	0.10243
0.52148	0.11935		95.7906	0.09935
0.52734	0.12044		96.8669	0.09592
0.5332	0.12173		97.9432	0.09233
0.53906	0.12208		99.0195	0.08876
0.54492	0.12379		100.096	0.08542
0.55078	0.12524		101.172	0.08249
0.55664	0.12625		102.248	0.08013
0.5625	0.12751		103.325	0.07848
0.56836	0.1296		104.401	0.07764
0.57422	0.1305		105.477	0.07765
0.58008	0.13115		106.554	0.07853
0.58594	0.13143		107.63	0.08027
0.5918	0.13244		108.706	0.08278
0.59766	0.13253		109.782	0.08598
0.60352	0.13265		110.859	0.0897
0.60938	0.13267		111.935	0.09376
0.61523	0.13262		113.011	0.09795
0.62109	0.13198		114.088	0.10205
0.62695	0.13137		115.164	0.10585
0.63281	0.13063		116.24	0.10916
0.63867	0.12933		117.317	0.11184
0.64453	0.12804		118.393	0.11384
0.65039	0.12629		119.469	0.11515
0.65625	0.12572		120.546	0.11586
0.66211	0.12422		121.622	0.11611
0.66797	0.12295		122.698	0.11609
0.67383	0.122		123.774	0.116
0.67969	0.12068		124.851	0.11605
0.68555	0.11931		125.927	0.11638
0.69141	0.11834		127.003	0.11709
0.69727	0.11761		128.079	0.11821
0.70313	0.11742		129.156	0.11969
0.70898	0.11694		130.232	0.12139
0.71484	0.1171		131.308	0.12315
0.7207	0.11746		132.385	0.12475
0.72656	0.1176		133.461	0.12597
0.73242	0.11889		134.537	0.12664
0.73828	0.12075		135.614	0.1266
0.74414	0.12191		136.69	0.12578
0.75	0.12207		137.766	0.12417
0.75586	0.12637		138.843	0.12185
0.76172	0.12755		139.919	0.11895
0.76758	0.13095		140.995	0.11566
0.77344	0.13168		142.071	0.11223
0.7793	0.13426		143.148	0.10889
0.78516	0.13666		144.224	0.10587
0.79102	0.14012		145.3	0.10338
0.79688	0.14098		146.377	0.10153
0.80273	0.14256		147.453	0.10042
0.80859	0.14488		148.529	0.10003
0.81445	0.1463		149.606	0.10027
0.82031	0.14707		150.682	0.101
0.82617	0.14848		151.758	0.10203
0.83203	0.14877		152.834	0.10312
0.83789	0.14904		153.911	0.10405
0.84375	0.14905		154.987	0.10462
0.84961	0.14817		156.063	0.10467
0.85547	0.14781		157.14	0.10414
0.86133	0.14732		158.216	0.10301
0.86719	0.14546		159.292	0.10136
0.87305	0.14439		160.369	0.09933
0.87891	0.14334		161.445	0.0971
0.88477	0.14158		162.521	0.09487
0.89063	0.14002		163.597	0.09283
0.89648	0.13853		164.674	0.09114
0.90234	0.13656		165.75	0.08988
0.9082	0.13597		166.826	0.08907
0.91406	0.13432		167.903	0.08869
0.91992	0.1338		168.979	0.08864
0.92578	0.13277		170.055	0.08879
0.93164	0.13198		171.131	0.08902
0.9375	0.13048		172.208	0.08921
0.94336	0.12997		173.284	0.08929
0.94922	0.12959		174.36	0.08924
0.95508	0.12913		175.437	0.08911
0.96094	0.12974		176.513	0.08899
0.9668	0.12892		177.589	0.089
0.97266	0.12927		178.666	0.08929
0.97852	0.12996		179.742	0.08995
0.98438	0.1302		180.818	0.09106
0.99023	0.13028		181.894	0.09264
0.99609	0.1304		182.971	0.09464
1.00195	0.13024		184.047	0.09692
1.00781	0.13104		185.123	0.09931
1.01367	0.13055		186.2	0.10163
1.01953	0.13033		187.276	0.10366
1.02539	0.12961		188.352	0.10523
1.03125	0.12888		189.429	0.10624
1.03711	0.1285		190.505	0.10662
1.04297	0.12788		191.581	0.10641
1.04883	0.12647		192.657	0.10572
1.05469	0.12475		193.734	0.10473
1.06055	0.12281		194.81	0.10364
1.06641	0.12096		195.886	0.10269
1.07227	0.11897		196.963	0.1021
1.07813	0.11705		198.039	0.10205
1.08398	0.11451		199.115	0.10267
1.08984	0.11306		200.192	0.104
1.0957	0.11095		201.268	0.10604
1.10156	0.10851		202.344	0.10868
1.10742	0.10577		203.421	0.11175
1.11328	0.10476		204.497	0.11504
1.11914	0.10342		205.573	0.11832
1.125	0.10024		206.649	0.12134
1.13086	0.10053		207.726	0.12388
1.13672	0.09848		208.802	0.12575
1.14258	0.09841		209.878	0.12685
1.14844	0.09755		210.954	0.12714
1.1543	0.09756		212.031	0.12663
1.16016	0.09737		213.107	0.12546
1.16602	0.0982		214.183	0.12377
1.17188	0.09912		215.26	0.12177
1.17773	0.10061		216.336	0.11967
1.18359	0.10263		217.412	0.11768
1.18945	0.103		218.489	0.11596
1.19531	0.10613		219.565	0.1146
1.20117	0.10784		220.641	0.11363
1.20703	0.11125		221.718	0.11299
1.21289	0.11363		222.794	0.11255
1.21875	0.11489		223.87	0.11214
1.22461	0.11776		224.946	0.11153
1.23047	0.12034		226.023	0.11053
1.23633	0.12238		227.099	0.10894
1.24219	0.12565		228.175	0.10663
1.24805	0.12758		229.252	0.10356
1.25391	0.12991		230.328	0.09972
1.25977	0.13215		231.404	0.0952
1.26563	0.13332		232.481	0.09016
1.27148	0.13529		233.557	0.08477
1.27734	0.1358		234.633	0.07926
1.2832	0.13718		235.709	0.07381
1.28906	0.1371		236.786	0.06862
1.29492	0.13766		237.862	0.06382
1.30078	0.13769		238.938	0.05953
1.30664	0.13741		240.015	0.05579
1.3125	0.13759		#ENDOFDATA : End Of Data and File
1.31836	0.13712
1.32422	0.13592
1.33008	0.13552
1.33594	0.13496
1.3418	0.13384
1.34766	0.13321
1.35352	0.13232
1.35938	0.13158
1.36523	0.13096
1.37109	0.13119
1.37695	0.13078
1.38281	0.13026
1.38867	0.13052
1.39453	0.13102
1.40039	0.13228
1.40625	0.13256
1.41211	0.13367
1.41797	0.13549
1.42383	0.13652
1.42969	0.13808
1.43555	0.13954
1.44141	0.1422
1.44727	0.14281
1.45313	0.14538
1.45898	0.14642
1.46484	0.14807
1.4707	0.14788
1.47656	0.14904
1.48242	0.14914
1.48828	0.14974
1.49414	0.14972
1.5	0.14803
1.50586	0.14762
1.51172	0.14603
1.51758	0.14451
1.52344	0.14303
1.5293	0.14095
1.53516	0.13948
1.54102	0.13651
1.54688	0.13405
1.55273	0.13137
1.55859	0.12863
1.56445	0.12595
1.57031	0.12366
1.57617	0.12197
1.58203	0.12085
1.58789	0.11878
1.59375	0.11808
1.59961	0.11723
1.60547	0.11673
1.61133	0.11594
1.61719	0.11638
1.62305	0.11674
1.62891	0.118
1.63477	0.1186
1.64063	0.11954
1.64648	0.12125
1.65234	0.12218
1.6582	0.12412
1.66406	0.12531
1.66992	0.12657
1.67578	0.12808
1.68164	0.13031
1.6875	0.13162
1.69336	0.13254
1.69922	0.1337
1.70508	0.13447
1.71094	0.135
1.7168	0.13536
1.72266	0.13488
1.72852	0.13505
1.73438	0.13498
1.74023	0.13433
1.74609	0.13373
1.75195	0.13288
1.75781	0.13178
1.76367	0.1303
1.76953	0.12946
1.77539	0.12803
1.78125	0.12698
1.78711	0.12598
1.79297	0.12513
1.79883	0.12414
1.80469	0.12356
1.81055	0.12366
1.81641	0.12322
1.82227	0.12323
1.82813	0.12306
1.83398	0.12365
1.83984	0.12389
1.8457	0.1241
1.85156	0.12445
1.85742	0.12508
1.86328	0.12615
1.86914	0.12686
1.875	0.12734
1.88086	0.12704
1.88672	0.12769
1.89258	0.12828
1.89844	0.12857
1.9043	0.12833
1.91016	0.12876
1.91602	0.12873
1.92188	0.12967
1.92773	0.12917
1.93359	0.12868
1.93945	0.12887
1.94531	0.12884
1.95117	0.12812
1.95703	0.12782
1.96289	0.12726
1.96875	0.12563
1.97461	0.12508
1.98047	0.12445
1.98633	0.12424
1.99219	0.12335
1.99805	0.123
2.00391	0.12233
2.00977	0.12227
2.01563	0.12218
2.02148	0.12247
2.02734	0.12292
2.0332	0.12353
2.03906	0.12455
2.04492	0.1248
2.05078	0.12539
2.05664	0.12594
2.0625	0.1272
2.06836	0.12791
2.07422	0.12901
2.08008	0.12917
2.08594	0.13088
2.0918	0.13169
2.09766	0.13158
2.10352	0.13097
2.10938	0.1313
2.11523	0.13045
2.12109	0.12993
2.12695	0.12915
2.13281	0.12895
2.13867	0.12703
2.14453	0.12552
2.15039	0.12407
2.15625	0.12285
2.16211	0.12171
2.16797	0.11965
2.17383	0.11921
2.17969	0.11827
2.18555	0.11734
2.19141	0.11715
2.19727	0.11718
2.20313	0.1174
2.20898	0.11818
2.21484	0.11815
2.2207	0.11958
2.22656	0.12089
2.23242	0.12278
2.23828	0.12545
2.24414	0.12678
2.25	0.12968
2.25586	0.13113
2.26172	0.13341
2.26758	0.13663
2.27344	0.13903
2.2793	0.1411
2.28516	0.14327
2.29102	0.14407
2.29688	0.14624
2.30273	0.14728
2.30859	0.14905
2.31445	0.14965
2.32031	0.15032
2.32617	0.15132
2.33203	0.15111
2.33789	0.15124
2.34375	0.15004
2.34961	0.14985
2.35547	0.14799
2.36133	0.14769
2.36719	0.14666
2.37305	0.14532
2.37891	0.14366
2.38477	0.14205
2.39063	0.1403
2.39648	0.13864
2.40234	0.13646
2.4082	0.13567
2.41406	0.13386
2.41992	0.13217
2.42578	0.13155
2.43164	0.13072
2.4375	0.12995
2.44336	0.12948
2.44922	0.12902
2.45508	0.12938
2.46094	0.12906
2.4668	0.12879
2.47266	0.12943
2.47852	0.13043
2.48438	0.13076
2.49023	0.13133
2.49609	0.13143
2.50195	0.1326
2.50781	0.13317
2.51367	0.13372
2.51953	0.13349
2.52539	0.13445
2.53125	0.1345
2.53711	0.13339
2.54297	0.13296
2.54883	0.13099
2.55469	0.13023
2.56055	0.12777
2.56641	0.12629
2.57227	0.1243
2.57813	0.12182
2.58398	0.11793
2.58984	0.11621
2.5957	0.11375
2.60156	0.11069
2.60742	0.10786
2.61328	0.10634
2.61914	0.10279
2.625	0.10157
2.63086	0.09977
2.63672	0.09838
2.64258	0.09723
#ENDOFDATA : End Of Data and File
