# Supplementary material for: Ferromagnetic-antiferromagnetic coexisting ground state and exchange bias effects in MnBi4Te7 and MnBi6Te10
Source: Nat Commun. 2022 Dec 10;13:7646. doi: 10.1038/s41467-022-35184-7 (PMC9741634; doi:10.1038/s41467-022-35184-7)
Supplement: Supplementary file 2 — Source Data [file 41467_2022_35184_MOESM2_ESM.zip › Figure3.xlsx]

## Sheet: Fig. 3a
Magnetic field (T)	MCD signal (%)
	4 K
0.15	0.00579
0.15	0.00577
0.1515	0.00579
0.1505	0.00582
0.147	0.00572
0.1439	0.0057
0.1417	0.00574
0.1386	0.00572
0.1349	0.0057
0.1324	0.00566
0.1296	0.00567
0.1261	0.00562
0.1233	0.00569
0.1204	0.00567
0.1162	0.00571
0.1143	0.00568
0.1106	0.00564
0.1084	0.00555
0.1058	0.00561
0.102	0.00557
0.0989	0.00561
0.0962	0.00565
0.0925	0.00557
0.0906	0.00562
0.0876	0.00561
0.084	0.00557
0.0811	0.00557
0.0783	0.00556
0.0752	0.0056
0.0727	0.00554
0.0692	0.00557
0.066	0.00553
0.0633	0.00554
0.0596	0.00557
0.0574	0.00546
0.0543	0.00554
0.051	0.00558
0.0483	0.00546
0.0455	0.00555
0.0424	0.0055
0.0397	0.00551
0.0363	0.00554
0.033	0.00552
0.0304	0.00551
0.0275	0.00539
0.024	0.0054
0.0213	0.00544
0.0184	0.00541
0.015	0.00535
0.0122	0.00511
0.0094	0.00473
0.0064	0.00442
0.003	0.00409
0.0003	0.00397
-0.0031	0.00399
-0.0056	0.004
-0.0093	0.00399
-0.0118	0.004
-0.0146	0.00392
-0.0179	0.00397
-0.0205	-0.000851
-0.0237	-0.00167
-0.0269	-0.0017
-0.0295	-0.00169
-0.0328	-0.00167
-0.0354	-0.00168
-0.0389	-0.00165
-0.0417	-0.0017
-0.0454	-0.00169
-0.0475	-0.0017
-0.0509	-0.00172
-0.0535	-0.00178
-0.0566	-0.00171
-0.0597	-0.00173
-0.0629	-0.00178
-0.0657	-0.00179
-0.0683	-0.00172
-0.0717	-0.00172
-0.0747	-0.00174
-0.0782	-0.00179
-0.0804	-0.00182
-0.0842	-0.00339
-0.0871	-0.00349
-0.0897	-0.00352
-0.0927	-0.00358
-0.0967	-0.0036
-0.0987	-0.00362
-0.1027	-0.00359
-0.1045	-0.00362
-0.1075	-0.00362
-0.111	-0.00362
-0.1137	-0.00362
-0.1167	-0.00363
-0.1194	-0.00364
-0.1228	-0.00365
-0.1261	-0.00359
-0.1287	-0.00364
-0.1314	-0.0037
-0.1346	-0.00368
-0.1376	-0.00365
-0.1406	-0.00368
-0.1439	-0.00368
-0.1467	-0.00371
-0.1491	-0.00373
-0.1517	-0.00376
-0.1504	-0.00373
-0.1476	-0.0037
-0.1442	-0.00376
-0.1411	-0.00368
-0.1383	-0.00374
-0.1351	-0.00378
-0.1327	-0.00366
-0.1292	-0.00369
-0.1261	-0.00369
-0.1235	-0.00371
-0.1206	-0.00379
-0.1166	-0.00371
-0.1138	-0.00369
-0.1113	-0.00375
-0.1084	-0.00373
-0.1049	-0.00374
-0.1018	-0.00369
-0.0992	-0.00366
-0.0967	-0.00367
-0.093	-0.00367
-0.0903	-0.0037
-0.0872	-0.00364
-0.0842	-0.00364
-0.0813	-0.00369
-0.0784	-0.00368
-0.0754	-0.00363
-0.0723	-0.00362
-0.069	-0.00361
-0.0663	-0.00364
-0.0634	-0.00362
-0.0604	-0.00361
-0.0575	-0.00355
-0.0538	-0.0036
-0.0513	-0.00351
-0.0483	-0.00355
-0.0455	-0.00357
-0.0424	-0.00358
-0.0394	-0.00353
-0.0363	-0.00353
-0.0337	-0.0035
-0.0299	-0.00348
-0.027	-0.00348
-0.0242	-0.0035
-0.0214	-0.00346
-0.0184	-0.00346
-0.0154	-0.0034
-0.012	-0.00328
-0.0094	-0.003
-0.0063	-0.00266
-0.0032	-0.00229
-0.0004	-0.00205
0.0033	-0.00196
0.0058	-0.00205
0.0085	-0.00198
0.0117	-0.00197
0.0147	-0.00198
0.0171	-0.00198
0.0202	-0.00183
0.024	0.00361
0.027	0.00365
0.0297	0.0037
0.0326	0.00371
0.0356	0.00368
0.0386	0.00376
0.0415	0.00368
0.0455	0.00373
0.0475	0.00378
0.0506	0.00377
0.0537	0.00374
0.0565	0.00377
0.0602	0.00376
0.0629	0.00383
0.0657	0.00374
0.0685	0.00384
0.0722	0.00385
0.0747	0.00377
0.0775	0.00411
0.0806	0.00485
0.0841	0.00547
0.0867	0.00563
0.0896	0.00558
0.0923	0.00563
0.0955	0.00564
0.0989	0.00568
0.1016	0.00566
0.1051	0.00569
0.1079	0.00565
0.1107	0.00566
0.1132	0.00562
0.117	0.00571
0.1196	0.00571
0.1222	0.00566
0.1257	0.00574
0.1287	0.00575
0.1315	0.00561
0.1342	0.0057
0.1381	0.00569
0.1405	0.00572
0.143	0.00573
0.147	0.00576
0.1496	0.00577

## Sheet: Fig. 3c
0.00185	0.00177	0.00188	0.00265	0.00539	0.00436	0.00349	-0.00062	-0.00271	-0.0007	0.00234	0.00271	0.00059	-0.00152	-0.00103	0.00037	0.00144	0.00226	0.00284	0.00365	0.00413	0.0041	0.00438	0.0035	0.003	0.00188	0.00152	0.00234	0.00282	0.00234	0.00159	0.00129	0.00124	0.00113	0.00102	0.001	0.001	0.00106	0.00099	0.001	0.00096
0.0014	0.00165	0.00238	0.00435	0.00635	0.00786	0.00415	-7e-05	-0.003	-0.00274	0.00121	0.00313	0.0033	0.00208	0.0013	0.00106	0.00169	0.00303	0.00309	0.00276	0.00248	0.00254	0.00203	-0.00027	-0.00061	0.00249	0.00307	0.00358	0.00209	0.00167	0.00137	0.00107	0.00103	0.00095	0.00089	0.00098	0.00099	0.0009	0.00092	0.00097	0.00099
0.00158	0.00216	0.00215	0.00297	0.00333	0.00648	0.00586	0.00206	0.00047	-0.00048	-0.0015	-0.00054	0.00178	0.00268	0.00215	0.00179	0.00134	0.00125	0.00097	0.00112	0.00129	0.00133	0.00052	-0.00171	-0.00125	0.00059	0.00307	0.00214	0.00179	0.0013	0.00111	0.001	0.00086	0.00087	0.00094	0.00098	0.00101	0.00096	0.00093	0.00094	0.00097
0.00229	0.00242	0.00263	0.00264	0.00318	0.00468	0.00504	0.0043	0.00246	0.00055	-0.00122	-0.00011	-0.00078	4e-05	0.00078	0.00117	0.00107	0.00108	0.00115	0.00135	0.00115	0.00078	-0.00099	-0.00181	-0.00152	0.00035677	0.00084	0.0017	0.00132	0.00107	0.00102	0.00096	0.0009	0.00096	0.00096	0.00097	0.00096	0.00095	0.00096	0.00094	0.00098
0.0016	0.00266	0.00201	0.00199	0.0025	0.00419	0.00466	0.00371	0.0027	0.0013	0.00061	-0.0018	-0.00178	-0.00115	-0.00042	0.0006	0.00099	0.00099	0.0003	-0.00065	-0.00042	-0.0011	-0.00047996	-3e-05	-0.00015	0.00056	0.00084	0.00107	0.00099	0.00101	0.00091	0.00084	0.00087	0.00089	0.00094	0.00095	0.00091	0.00095	0.00097	0.00099	0.00093
0.00127	0.0017	0.00132	0.00095	0.00088	0.00086	0.00198	0.00242	0.00339	0.00274	0.00108	-0.00032	-0.00134	-0.00173	-0.00235	-0.00138	-0.00134	-0.00107	-0.00161	-0.00161	-0.00198	-0.00070025	0.00045187	0.00069	0.00053	0.00036	0.0008	0.00106	0.00099	0.00094	0.00091	0.00093	0.00094	0.00091	0.00094	0.00095	0.00096	0.00093	0.00096	0.00086	0.00093
0.00119	0.00181	0.00115	0.00078	0.00041	0.0013	0.0016	0.00189	0.00272	0.00233	0.00225	0.001	-5e-05	-0.00102	-0.00197	-0.00173	-0.0025	-0.00279	-0.00278	-0.00253	-0.00198	-0.00075	0.0001	0.00016	0.00069	0.00075	0.00081	0.00088	0.00092	0.00092	0.00085	0.0009	0.00097	0.00101	0.00098	0.00096	0.00091	0.00093	0.00092	0.00098	0.001
-0.00032	0.00089	0.00095	0.0007	0.00033	0.00032	0.00055	0.00111	0.00096	0.00121	0.0013	0.00071	0.00023	-0.00024	-0.00108	-0.00177	-0.00211	-0.00226	-0.00248	-0.00159	-0.00111	-0.00017	0.00064	0.00069	0.00087	0.00097	0.00107	0.00098	0.00094	0.00096	0.00089	0.00091	0.00092	0.00091	0.0009	0.0009	0.00085	0.00088	0.00092	0.00093	0.00094
0.00057	0.00069	0.0006	0.00023	7e-05	0.00015	0.00046	0.00067	0.00087	0.00089	0.00064	0.00025	0	-0.00032	-0.00079	-0.00098	-0.0011	-0.00114	-0.00096	-0.00059	0.00026	0.00072	0.00077	0.00087	0.00071	0.00082	0.00092	0.00093	0.00086	0.00094	0.00093	0.00095	0.00097	0.00094	0.00096	0.00099	0.00097	0.00098	0.001	0.00095	0.00091
5e-05	0.00092	0.00063	6e-05	-9e-05	8e-05	0.00022	0.00033	0.00052	0.00063	0.00068	0.00046	0.0003	-0.0003	-0.00041	-0.0003	-0.00034	-0.00018	0.00031	0.00042	0.00073	0.00073	0.00074	0.00063	0.00071	0.00091	0.00096	0.00098	0.00092	0.00084	0.00088	0.00091	0.00092	0.00096	0.00094	0.00096	0.00087	0.00084	0.00092	0.00089	0.0009
1e-05	0.00086	0.00048	6e-05	-7e-05	6e-05	0.00017	0.00024	0.00019	0.00015	0.00031	0.00033	0.00032	0.00015	9e-05	-3e-05	-0.00019	-1e-05	0.00012	0.00017	0.00061	0.00057	0.00067	0.00077	0.00083	0.00091	0.00093	0.00089	0.001	0.00093	0.00091	0.00085	0.00089	0.00101	0.00099	0.00097	0.00095	0.00095	0.0009	0.0009	0.00092
0.00068	0.00103	0.00075	9e-05	-0.00011	0	0.00014	0.00025	0.00029	0.00015	5e-05	3e-05	-1e-05	6e-05	-6e-05	0	-8e-05	0.00011	0.00073	0.00039	0.00054	0.00064	0.0008	0.00091	0.00097	0.00095	0.00094	0.00091	0.00091	0.00091	0.00091	0.00088	0.00093	0.00097	0.00098	0.00095	0.00101	0.00097	0.00099	0.00095	0.00097
0.00095	0.00089	0.00066	0.00029	-0.00025	-0.00014	0.00014	0.00026	0.00029	0.00027	5e-05	-2e-05	-1e-05	4e-05	-6e-05	-0.00019	-0.00023	0.00017	0.00061	0.0008	0.00076	0.0009	0.00091	0.00092	0.00096	0.00099	0.00092	0.0009	0.00092	0.00099	0.00094	0.0009	0.00096	0.00097	0.00096	0.00099	0.00091	0.00096	0.00098	0.00092	0.00094
0	0.0008	0.00045	0.00012	-0.00025	-0.00032	-0.00018	0.0001	0.00019	0.00017	0.00019	-3e-05	-1e-05	0.00023	2e-05	1e-05	0	0.00036	0.00069	0.00055	0.00073	0.00073	0.00089	0.00092	0.00091	0.00083	0.0009	0.00091	0.00095	0.0009	0.00085	0.00098	0.00096	0.00089	0.00088	0.00102	0.00093	0.00095	0.00099	0.001	0.00096
0.0002	0.00067	0.00063	0.00043	-3e-05	-0.00014	-2e-05	0.00012	0.00024	0.00012	-4e-05	1e-05	1e-05	1e-05	0	0.00023	0.00055	0.00055	0.00082	0.00082	0.00085	0.00084	0.0009	0.00095	0.00094	0.00095	0.00095	0.0009	0.00086	0.00093	0.00088	0.0009	0.00096	0.00093	0.00091	0.00092	0.00093	0.00095	0.00096	0.00092	0.001
0.00059	0.00075	0.00034	8e-05	-0.00018	-0.00016	1e-05	7e-05	0.00022	-0.00014	-0.00015	0.00024	0.00018	-9e-05	0.00024	0.0003	0.00094	0.00087	0.00068	0.00087	0.00089	0.00085	0.00091	0.00085	0.00088	0.00096	0.00089	0.00089	0.00091	0.0009	0.00093	0.00095	0.00097	0.00097	0.00094	0.00094	0.00098	0.00111	0.00101	0.001	0.00097
-1e-05	0.00068	0.00016	-0.00011	-0.00018	-0.00011	-3e-05	0.00014	9e-05	-8e-05	-0.0001	-1e-05	-0.00023	-9e-05	0.00021	0.0006	0.00074	0.00093	0.00102	0.00098	0.001	0.00095	0.00094	0.00091	0.00091	0.00096	0.00092	0.00092	0.00094	0.00095	0.00095	0.00098	0.00099	0.00103	0.00098	0.00102	0.00099	0.00101	0.001	0.00091	0.00091
0.00016	0.00072	0.00026	-0.00019	-0.00025	-0.00014	7e-05	9e-05	-9e-05	-0.0001	-5e-05	-0.00019	-0.00017	-2e-05	0.0005	0.00066	0.00075	0.0009	0.0009	0.00083	0.00089	0.00102	0.001	0.00091	0.00093	0.00097	0.00098	0.00093	0.00091	0.00095	0.00098	0.00094	0.00089	0.00092	0.00097	0.00101	0.00099	0.001	0.00094	0.00093	0.00097
0.00092	0.00088	0.00036	-0.0002	-0.00033	-4e-05	9e-05	5e-05	6e-05	0.00031	2e-05	-0.00023	0.00019	0.00034	0.00089	0.00088	0.00081	0.00084	0.00079	0.0009	0.00095	0.00095	0.00099	0.00093	0.00093	0.00097	0.00103	0.00099	0.00098	0.00091	0.00096	0.00094	0.00091	0.00093	0.001	0.00103	0.00103	0.00103	0.00103	0.00104	0.00093
0.00054	0.00029	0.00028	-0.00012	-0.00031	-0.00015	-9e-05	-6e-05	0.00011	4e-05	-1e-05	-0.00012	0.00049	0.00047	0.00066	0.00079	0.00091	0.00094	0.00097	0.00099	0.00091	0.00086	0.0009	0.00095	0.00101	0.00092	0.00094	0.00088	0.00092	0.0009	0.00095	0.00097	0.00085	0.00091	0.00104	0.00102	0.00105	0.001	0.00095	0.00096	0.00096
0.00066	0.00015	-0.00016	-0.00037	-0.00028	-0.00017	-3e-05	0	0.00016	0	-3e-05	0.00012	0.00044	0.00064	0.00098	0.0008	0.00088	0.00098	0.00092	0.00089	0.00098	0.00091	0.00091	0.00093	0.00096	0.00095	0.00095	0.0009	0.00092	0.00087	0.00085	0.00084	0.00079	0.00086	0.0009	0.00096	0.00096	0.00097	0.00095	0.00096	0.00091
0.00081	2e-05	-0.00016	-0.00045	-0.00025	-0.00014	-0.00014	-0.00015	-7e-05	-8e-05	0.00012	0.00061	0.00059	0.00082	0.00082	0.00087	0.00099	0.00101	0.00099	0.00092	0.0009	0.00094	0.00096	0.00095	0.00097	0.00095	0.00094	0.00094	0.00094	0.00086	0.00087	0.0008	0.00082	0.00085	0.00094	0.00099	0.00093	0.00087	0.00088	0.00082	0.00089
0.00077	0.00026	-0.0001	-0.00047	-0.00047	-0.00032	-6e-05	-0.00015	-0.00038	-0.00023	9e-05	0.00056	0.00086	0.00096	0.00088	0.00086	0.00092	0.00092	0.00089	0.00095	0.00095	0.00089	0.0009	0.00086	0.00089	0.00093	0.00096	0.00087	0.00083	0.0008	0.00088	0.00084	0.00082	0.00082	0.00093	0.00093	0.00095	0.00087	0.00088	0.00095	0.00089
0.00054	0.00036	-2e-05	-0.00036	-0.00052	-0.00013	0.00016	-0.00016	-0.00029	-6e-05	0.00033	0.00085	0.00092	0.00087	0.00074	0.00087	0.00095	0.00092	0.0009	0.00093	0.00092	0.0009	0.00093	0.00091	0.00085	0.00094	0.00094	0.00092	0.00089	0.0009	0.00091	0.0009	0.0009	0.00083	0.00094	0.00093	0.00093	0.00093	0.00087	0.0009	0.00085
0.00039	0.00017	-0.00013	-0.00036	-0.00037	-2e-05	8e-05	-0.00039	-0.00024	0.00048	0.0007	0.00099	0.00095	0.00092	0.00093	0.00091	0.00092	0.00088	0.00094	0.00095	0.00096	0.00096	0.00089	0.00091	0.00093	0.00096	0.00097	0.00088	0.00089	0.00088	0.00081	0.00085	0.00087	0.00088	0.00089	0.0009	0.00083	0.00088	0.00088	0.0008	0.00082
0.00022	0.00011	-0.00029	-0.00058	-0.00037	-0.0002	-0.00035	-0.00034	0.0002	0.00054	0.00081	0.00094	0.00087	0.00089	0.00089	0.00091	0.00091	0.00092	0.00093	0.00086	0.00088	0.00083	0.00086	0.00086	0.00086	0.00085	0.00083	0.0008	0.00086	0.00086	0.00095	0.00091	0.00088	0.00088	0.00091	0.00088	0.00096	0.0009	0.00091	0.00083	0.00079
0.00036	4e-05	-0.00017	-0.0004	-0.00029	-0.00035	-0.00031	-0.00024	0.00047	0.00064	0.00074	0.0008	0.00082	0.00085	0.00086	0.00092	0.00092	0.0009	0.00088	0.00085	0.00083	0.00088	0.0009	0.00088	0.00088	0.00081	0.00084	0.00094	0.00087	0.00083	0.00083	0.00077	0.00078	0.00081	0.00083	0.00088	0.00084	0.00089	0.00089	0.00088	0.00082
0.00064	6e-05	-0.00031	-0.0004	-0.00041	-0.00013	-0.00015	0.00026	0.00059	0.00067	0.00086	0.0008	0.00086	0.00085	0.00091	0.00091	0.00087	0.0008	0.00081	0.00089	0.00082	0.0008	0.0008	0.00082	0.0008	0.00081	0.00083	0.00083	0.00083	0.00082	0.00094	0.00084	0.00085	0.00083	0.00085	0.00086	0.00082	0.00088	0.00083	0.00082	0.00087
0.00057	0.00012	-0.00057	-0.00065	-0.00049	-0.0002	0.00017	0.00056	0.00069	0.00074	0.00079	0.00081	0.00079	0.00088	0.00093	0.00088	0.00095	0.00094	0.00086	0.00086	0.00086	0.00083	0.00084	0.00082	0.00082	0.00093	0.00086	0.00085	0.00081	0.00083	0.00087	0.00082	0.0008	0.00085	0.00089	0.00087	0.00084	0.00082	0.00086	0.00086	0.00079
0.00069	-8e-05	-0.00046	-0.00055	-0.00037	-0.00011	0.00027	0.00071	0.00073	0.00076	0.0008	0.00082	0.00081	0.00084	0.00086	0.00076	0.0008	0.00081	0.00075	0.00071	0.00076	0.00073	0.00088	0.00091	0.00088	0.00084	0.00081	0.00083	0.00086	0.00086	0.00082	0.00083	0.00077	0.00083	0.00082	0.00077	0.00079	0.0008	0.00081	0.00083	0.00082
0.00068	3e-05	-0.00032	-0.00037	-3e-05	0.00026	0.00043	0.00067	0.00068	0.00066	0.00076	0.00078	0.00085	0.00083	0.0008	0.00082	0.00084	0.00083	0.00086	0.00082	0.00076	0.00084	0.00079	0.00077	0.00086	0.00085	0.00086	0.00079	0.00082	0.00083	0.00077	0.00086	0.00089	0.00081	0.00071	0.00076	0.00078	0.00083	0.0008	0.00082	0.00087
-6e-05	-8e-05	-0.00037	-0.00018	0.00026	0.0005	0.00047	0.00068	0.0007	0.00079	0.00081	0.00085	0.00086	0.00084	0.00083	0.00083	0.00078	0.00087	0.00088	0.00088	0.00083	0.00081	0.00084	0.00075	0.00076	0.00076	0.00074	0.00077	0.0008	0.00075	0.00077	0.00075	0.00078	0.00079	0.00081	0.00084	0.00087	0.00084	0.00084	0.00075	0.0008
0.00052	-0.00014	-0.00018	9e-05	0.00029	0.00042	0.00056	0.00067	0.00077	0.00083	0.00087	0.00085	0.00082	0.00085	0.00087	0.00089	0.00077	0.00071	0.00079	0.00077	0.00079	0.00077	0.00085	0.00083	0.00085	0.00084	0.00087	0.00083	0.0008	0.0008	0.00078	0.00073	0.00073	0.00083	0.00087	0.00084	0.00072	0.00086	0.0008	0.00077	0.0007
0.00068	-2e-05	0.00012	0.00033	0.00054	0.00066	0.00072	0.00075	0.00081	0.00077	0.00079	0.00083	0.00091	0.00078	0.00084	0.00086	0.00087	0.00098	0.0009	0.00087	0.00086	0.00082	0.00092	0.00099	0.00095	0.00082	0.00073	0.00067	0.00061	0.00063	0.0008	0.00085	0.00083	0.00078	0.00073	0.00075	0.00083	0.00083	0.0008	0.00078	0.00086
0.0007	0.00049	0.00027	0.00044	0.00057	0.0007	0.00082	0.00083	0.0008	0.00086	0.00077	0.00076	0.00082	0.00094	0.00087	0.00088	0.00097	0.00087	0.00082	0.00091	0.00093	0.00088	0.0008	0.00073	0.00076	0.0009	0.00095	0.00091	0.00089	0.00071	0.00059	0.00065	0.0007	0.00074	0.00075	0.0008	0.00078	0.00077	0.00084	0.0008	0.00084
0.00078	0.00053	0.00055	0.00059	0.00066	0.00086	0.00086	0.00086	0.00088	0.00082	0.00089	0.00086	0.0009	0.00091	0.00085	0.00087	0.00091	0.00086	0.00084	0.00086	0.0009	0.00099	0.0011	0.001	0.00082	0.00076	0.00071	0.00069	0.00078	0.00087	0.00085	0.00084	0.0007	0.0006	0.00065	0.00079	0.00079	0.00078	0.00081	0.00084	0.00087
0.00074	0.00064	0.00063	0.00068	0.00081	0.00085	0.00082	0.00086	0.00088	0.00088	0.00088	0.00094	0.00097	0.00091	0.00095	0.00095	0.00086	0.0009	0.00087	0.00086	0.00086	0.00081	0.00073	0.00071	0.00083	0.00092	0.00097	0.0009	0.00088	0.0007	0.00062	0.00059	0.00076	0.0009	0.00084	0.00069	0.00071	0.00089	0.00087	0.0008	0.00081
0.00096	0.00082	0.00079	0.00085	0.0008	0.00077	0.00077	0.00086	0.00087	0.00083	0.00086	0.00087	0.00094	0.00098	0.00093	0.00084	0.0008	0.0008	0.00088	0.0009	0.00099	0.00108	0.00114	0.001	0.00084	0.00077	0.00065	0.00067	0.00074	0.00097	0.00109	0.00098	0.00071	0.00063	0.00074	0.00085	0.00081	0.00075	0.00076	0.00083	0.00085
0.001	0.00087	0.00084	0.00086	0.00083	0.00082	0.0009	0.00091	0.00087	0.00091	0.00088	0.00087	0.00087	0.00095	0.00093	0.00098	0.00109	0.001	0.00094	0.00079	0.00068	0.00059	0.00047	0.00066	0.0009	0.00093	0.00091	0.00081	0.0007	0.00049	0.00046	0.00054	0.00089	0.00104	0.00076	0.00075	0.00077	0.00077	0.00075	0.00074	0.00078
0.00078	0.00091	0.00087	0.00081	0.00078	0.00085	0.00089	0.00092	0.00095	0.00091	0.0009	0.00086	0.00092	0.00093	0.00099	0.00112	0.00112	0.00106	0.00103	0.00098	0.00098	0.00108	0.00101	0.00089	0.00071	0.00047	0.00045	0.0006	0.00079	0.001	0.00104	0.00073	0.00044	0.00069	0.00108	0.001	0.00072	0.0007	0.00085	0.00082	0.00076
0.00077	0.00086	0.00088	0.00088	0.00086	0.00089	0.00094	0.00096	0.00096	0.00095	0.00091	0.0009	0.00096	0.00083	0.0009	0.00097	0.00105	0.00106	0.001	0.00089	0.00062	0.00017	0.00025	0.00102	0.00095	0.00087	0.00079	0.00028	-1e-05	-0.00024	0.00031	0.00098	0.00109	0.00042	0.0005	0.00081	0.001	0.0008	0.00069	0.00076	0.00089

## Sheet: Fig. 3d
0.00159	0.00163	0.00149	0.00105	0.0008	0.00224	0.00024	0.00022	0.0003	0.0002	-0.00039	0.00079	0.00038	-0.00063	-0.00131	-0.00069	-0.00069	-0.0004	4e-05	0.00019	0.00027	0.00018	7e-05	0.00104	0.00071825	0.00198	0.00173	0.00151	0.00077	0.00116	0.00148	0.00158	0.00148	0.00148	0.00149	0.00143	0.00145	0.00148	0.00152	0.00149	0.00151
-6e-05	0.00105	0.00136	-0.00167	-0.00112	-0.00132	0.00075	-0.00029	-0.00117	-0.00024	-0.00138	-0.00059	0.00014	0.00027	-9e-05	-8e-05	-0.00018	-0.00077	-0.0003	-0.00039	-0.00037	-0.00043	0.00102	0.00163	0.00135	0.00131	0.00209	0.00132	0.00143	0.00157	0.00154	0.00152	0.00153	0.00157	0.00156	0.00148	0.00149	0.00163	0.00156	0.00154	0.00154
0.0005	0.00119	0.00093	0.00073	0.00123	0.00081	0.0009	0.00015	-0.00105	-0.0027	-0.00154	-0.0016	-0.00071	-0.00017	-2e-05	-2e-05	-0.00031	-0.00046	-0.00028	-0.00029	-3e-05	0.00044	0.00097	0.00112	0.00082	0.00109	0.00115	0.00125	0.00112	0.0015	0.00152	0.00154	0.00156	0.00159	0.00152	0.00151	0.0015	0.00153	0.00154	0.00158	0.0016
0.00012	0.00041	0.00125	0.00061	0.00024	3e-05	-0.00043	0.00043	0.0003	-0.00019	-0.00158	-0.0028	-0.00023	-0.00037	-0.00025	-0.00026	-0.0003	-0.00015	4e-05	0.00011	0.00058	0.00121	0.00097823	0.00074788	0.00073909	0.00091006	0.00117	0.0012	0.00137	0.00148	0.00151	0.00152	0.00152	0.00148	0.00151	0.00153	0.00151	0.00148	0.00152	0.00159	0.00157
0.00023	0.00068	0.00131	0.00107	0.00059	0.00059	-0.00128	0.00056	0.0009	-4e-05	-0.00089	-0.00099	-0.00148	-0.00041	-0.00053	-0.00042	-9e-05	2e-05	0.00056	0.00075	0.0012	0.00148	0.00106	0.00106	0.00094	0.00095	0.00134	0.00154	0.00165	0.00157	0.00155	0.00155	0.00158	0.00161	0.00156	0.00155	0.00162	0.00161	0.00158	0.00157	0.00162
0.00035	0.00129	0.00166	0.00129	0.001	0.00063	0.0004	0.00092	0.00095	0.00064	0.00055	0.00036	0.00011	-0.00016	-0.00031	0.00023	0.00027	7e-05	0.00045	0.00069	0.00097311	0.0005843	0.00027958	0.00108	0.0014	0.00176	0.00162	0.00158	0.00156	0.00159	0.00155	0.00159	0.00158	0.00155	0.00152	0.00148	0.00148	0.00157	0.00152	0.00159	0.00151
0.00241	0.00168	0.00134	0.00112	0.00092	0.0003	-5e-05	0.00026	-0.00013	-0.00013	0.00014	0.00044	0.00037	0.00039	0.0006	0.00016	-0.00025	0.00041	0.00027	0.00041	0.00028	-0.00015	0.00016	0.00117	0.00169	0.00171	0.00169	0.00165	0.00156	0.00152	0.00156	0.00155	0.00154	0.00155	0.00153	0.00153	0.00153	0.00155	0.00156	0.00147	0.00152
0.00045	0.00094	0.0011	0.00061	0.00026	-1e-05	0	-7e-05	-0.00055	-0.00038	0	0.00032	0.00026	0.00016	0.00018	0.00033	0.0002	5e-05	-1e-05	-9e-05	0.00015	0.00043	0.00092	0.00145	0.00172	0.00171	0.00168	0.00163	0.00158	0.00157	0.00157	0.00152	0.00149	0.00154	0.00157	0.00158	0.00162	0.00153	0.00156	0.00155	0.00159
0.00064	0.00122	0.00097	0.00051	0.0003	-0.00019	-0.00027	-0.0002	-0.00031	-0.00036	-0.00022	-0.00021	-6e-05	0.00011	0.00032	0.00024	0.00014	0.00025	0.00032	0.00034	0.00059	0.00115	0.00157	0.0017	0.00183	0.00182	0.00167	0.00161	0.00159	0.00154	0.00154	0.00152	0.00151	0.00154	0.00143	0.00146	0.0015	0.00153	0.00151	0.00156	0.00159
0.00048	0.00104	0.00099	0.00074	0.00035	-6e-05	-0.00027	-0.00036	-0.00046	-0.00031	-0.00024	2e-05	1e-05	5e-05	0.0001	0.00017	0.00027	0.00026	0.00039	0.00081	0.00102	0.00166	0.00172	0.00172	0.00167	0.00163	0.00163	0.00161	0.00162	0.00163	0.00157	0.00154	0.00152	0.00159	0.00151	0.00147	0.00155	0.00154	0.00152	0.00157	0.00157
0.00047	0.00126	0.00136	0.00068	6e-05	-0.00025	-0.00034	-0.00036	-0.00037	-0.00032	-0.0003	-0.00019	-0.00014	3e-05	8e-05	0.00013	0.00036	0.0004	0.00064	0.00148	0.00154	0.00172	0.00189	0.00185	0.00177	0.00169	0.0016	0.00159	0.0016	0.00157	0.00153	0.00156	0.00157	0.00153	0.00148	0.00151	0.00147	0.00149	0.00152	0.00159	0.00162
0.00025	0.00078	0.00101	0.00046	-3e-05	-0.00021	-0.00029	-0.00035	-0.00035	-0.00036	-0.0003	-0.00024	-9e-05	-3e-05	0.00012	0.00015	0.00027	0.00057	0.00085	0.00148	0.00166	0.00184	0.00188	0.00171	0.00161	0.00159	0.00156	0.00154	0.00154	0.00157	0.00157	0.00158	0.00159	0.00154	0.00144	0.00151	0.00145	0.0015	0.00148	0.00155	0.0016
7e-05	0.00066	0.0007	0.00046	6e-05	-0.00012	-0.00029	-0.00039	-0.0004	-0.00036	-0.00026	-0.0001	-9e-05	0	0.00011	0.00033	0.00059	0.00076	0.00127	0.00155	0.00193	0.00175	0.00176	0.00174	0.00163	0.0016	0.00159	0.0016	0.00153	0.00154	0.00159	0.00157	0.00154	0.00152	0.00151	0.00144	0.00151	0.00152	0.00149	0.0015	0.00152
0.00125	0.00099	0.00062	0.00033	0.00016	-0.00017	-0.00028	-0.00045	-0.00046	-0.00026	-0.0003	-0.00013	-1e-05	-5e-05	0.00025	0.00063	0.00086	0.00107	0.00161	0.00187	0.00182	0.00187	0.00166	0.0016	0.00158	0.00158	0.00155	0.00151	0.00154	0.00158	0.00154	0.00153	0.00155	0.00151	0.00149	0.00141	0.00142	0.00148	0.00153	0.00153	0.00154
0.00051	0.00068	0.00062	0.0004	5e-05	-9e-05	-0.00026	-0.00034	-0.00037	-0.0003	-6e-05	3e-05	0.00013	0.00024	0.00052	0.0007	0.00091	0.00173	0.00169	0.00174	0.00176	0.00175	0.00164	0.00158	0.00152	0.00155	0.00153	0.00157	0.00161	0.00155	0.00152	0.00152	0.00145	0.00146	0.00147	0.00143	0.00144	0.00151	0.00152	0.00154	0.00147
0.00079	0.00075	0.00083	0.00045	0.00016	-8e-05	-0.00027	-0.00025	-0.00027	-0.00013	4e-05	8e-05	0.00019	0.00043	0.00061	0.00095	0.0014	0.00176	0.00193	0.00177	0.00172	0.00169	0.0016	0.00162	0.00156	0.0015	0.00152	0.00155	0.00161	0.00156	0.00149	0.00144	0.00144	0.00148	0.00145	0.00141	0.00138	0.00141	0.00148	0.0015	0.00154
0.00068	0.00094	0.00069	0.00043	2e-05	-9e-05	-0.00018	-0.00026	-0.00021	-8e-05	2e-05	1e-05	0.00051	0.00062	0.00095	0.00115	0.00158	0.00176	0.00175	0.0017	0.00168	0.00165	0.00156	0.00158	0.00159	0.00154	0.00157	0.00153	0.00152	0.00152	0.00146	0.00143	0.00141	0.00128	0.0013	0.00134	0.00139	0.00142	0.00147	0.00151	0.00153
0.00067	0.0007	0.00077	0.00052	0.00015	-0.00012	-0.00017	-0.00015	-0.00011	-2e-05	0	0.00019	0.00032	0.00059	0.00093	0.00146	0.00168	0.00201	0.00187	0.00185	0.00169	0.00163	0.00159	0.00154	0.00155	0.00153	0.00154	0.0015	0.00148	0.00148	0.00144	0.00142	0.00136	0.00128	0.00121	0.00118	0.0013	0.00143	0.0015	0.00152	0.00159
0.0003	0.00053	0.00057	0.00017	6e-05	-9e-05	-0.00013	-2e-05	3e-05	-5e-05	0.0002	0.00039	0.00063	0.00116	0.00139	0.00177	0.00189	0.00191	0.00188	0.00178	0.00165	0.00156	0.00152	0.00156	0.00157	0.0015	0.00142	0.0015	0.00149	0.00157	0.00151	0.0015	0.00134	0.00115	0.00105	0.00121	0.00135	0.00147	0.00148	0.00153	0.00153
0.00085	0.0011	0.00073	0.00048	8e-05	-6e-05	-6e-05	-1e-05	-4e-05	0.00015	0.00022	0.00042	0.00066	0.00114	0.00157	0.00184	0.00183	0.00188	0.00179	0.00167	0.00168	0.00165	0.00159	0.00156	0.00153	0.00154	0.00148	0.00157	0.00154	0.00152	0.00147	0.00146	0.00138	0.00115	0.0011	0.00119	0.00134	0.00146	0.00149	0.00147	0.00153
0.00064	0.00073	0.00067	0.00028	7e-05	-4e-05	-1e-05	1e-05	1e-05	0.00034	0.0005	0.00071	0.00097	0.00164	0.00167	0.00195	0.0019	0.0018	0.0018	0.00166	0.0016	0.00163	0.00162	0.00153	0.00149	0.00151	0.00154	0.00158	0.00152	0.00154	0.00154	0.00154	0.00138	0.00121	0.00106	0.00118	0.00142	0.00148	0.00151	0.00151	0.00156
0.00111	0.00089	0.00059	0.00024	0.00011	0.00022	0.00022	0.00027	0.00016	0.00039	0.00075	0.00094	0.00138	0.00175	0.00202	0.00193	0.00183	0.00179	0.00164	0.00161	0.00164	0.0016	0.00156	0.00151	0.00149	0.00154	0.00157	0.00156	0.00157	0.00157	0.00157	0.00156	0.00145	0.00126	0.00123	0.00134	0.00144	0.00154	0.00153	0.00165	0.00159
0.0012	0.00089	0.00069	0.00044	0.00019	0.00027	0.00011	0.00021	0.00039	0.00061	0.00093	0.00129	0.00164	0.00179	0.00185	0.00187	0.00179	0.00173	0.00169	0.00155	0.00155	0.00158	0.00157	0.0016	0.00155	0.00159	0.00153	0.00156	0.00158	0.00158	0.00157	0.00155	0.00148	0.00142	0.00139	0.00145	0.00148	0.00155	0.00158	0.00155	0.00157
0.00116	0.00095	0.00061	0.00035	0.00031	0.00013	0.00012	0.00026	0.00052	0.00078	0.00115	0.00145	0.00178	0.00185	0.00191	0.00185	0.00172	0.00165	0.00164	0.00158	0.00157	0.00158	0.0016	0.00162	0.00166	0.00157	0.00155	0.00156	0.00158	0.00156	0.00156	0.00155	0.00152	0.00157	0.00149	0.00153	0.00151	0.00152	0.0016	0.00159	0.0016
0.00134	0.00094	0.00058	0.00033	0.00034	0.00022	0.00029	0.00048	0.00065	0.00093	0.00141	0.00169	0.00179	0.00185	0.00184	0.00179	0.00162	0.00165	0.00158	0.00158	0.00157	0.00157	0.00159	0.00159	0.00161	0.00154	0.00154	0.00162	0.00162	0.0016	0.00158	0.00156	0.00154	0.0015	0.00159	0.00164	0.00164	0.00161	0.0016	0.00157	0.00165
0.00164	0.00106	0.0008	0.00058	0.00042	0.00042	0.00052	0.0007	0.00086	0.00128	0.00173	0.00191	0.00198	0.00191	0.00182	0.00177	0.00164	0.0016	0.00154	0.00163	0.00159	0.00158	0.00158	0.0016	0.00154	0.00159	0.00157	0.00159	0.00155	0.00161	0.00158	0.00159	0.00159	0.00161	0.00158	0.00162	0.00158	0.0016	0.00162	0.00163	0.00166
0.00156	0.00109	0.00087	0.00061	0.0004	0.00046	0.00066	0.00103	0.00128	0.00172	0.00186	0.00205	0.00207	0.00199	0.00185	0.00167	0.00155	0.00154	0.00155	0.00153	0.00158	0.00156	0.00157	0.00159	0.00161	0.00166	0.00162	0.00157	0.0016	0.00161	0.00157	0.00157	0.00159	0.00158	0.0016	0.00161	0.00165	0.00157	0.00156	0.00158	0.00173
0.00139	0.00083	0.00072	0.00065	0.00053	0.00067	0.00079	0.00118	0.0015	0.0019	0.00203	0.00211	0.00201	0.00191	0.00175	0.00167	0.00167	0.00167	0.00165	0.00159	0.00162	0.00165	0.00164	0.00165	0.00157	0.00157	0.00157	0.00159	0.00159	0.00162	0.00158	0.00163	0.00162	0.00167	0.00158	0.00162	0.0016	0.00156	0.00159	0.0016	0.00165
0.00158	0.00109	0.00092	0.00072	0.00087	0.00109	0.00107	0.00159	0.00183	0.00191	0.00194	0.00194	0.00191	0.00178	0.00173	0.00169	0.00166	0.00163	0.00162	0.00163	0.0016	0.0016	0.00159	0.00159	0.0016	0.0016	0.00164	0.00166	0.00167	0.00165	0.00158	0.00163	0.00166	0.00162	0.00156	0.00158	0.00162	0.00162	0.00166	0.00169	0.00169
0.00163	0.00128	0.00113	0.0009	0.00107	0.00113	0.00133	0.00169	0.00192	0.00196	0.00198	0.00195	0.00183	0.0017	0.00168	0.00172	0.0016	0.00156	0.00162	0.0017	0.00172	0.0017	0.00162	0.00156	0.00153	0.00159	0.0016	0.00161	0.00155	0.00159	0.00163	0.00169	0.00165	0.00156	0.00159	0.00156	0.00155	0.00161	0.00158	0.00162	0.00166
0.00166	0.00128	0.00116	0.00123	0.00112	0.00131	0.00176	0.00189	0.00199	0.00206	0.00201	0.00195	0.00176	0.0017	0.00166	0.00158	0.00157	0.0016	0.00162	0.00166	0.00168	0.00159	0.00162	0.00166	0.00157	0.0016	0.0016	0.00163	0.00159	0.0016	0.0016	0.00157	0.00159	0.00167	0.00168	0.00165	0.00165	0.00161	0.00163	0.0016	0.00162
0.00175	0.00136	0.00112	0.00113	0.00142	0.00176	0.00181	0.00191	0.00194	0.00204	0.00191	0.00183	0.0017	0.00166	0.00164	0.00163	0.00169	0.00166	0.00166	0.00168	0.00163	0.00156	0.00157	0.00166	0.00168	0.00167	0.00166	0.00166	0.00165	0.00166	0.0017	0.00171	0.00168	0.00171	0.00164	0.00164	0.00162	0.00164	0.00158	0.00164	0.00165
0.00174	0.00163	0.00135	0.00132	0.00171	0.002	0.00202	0.002	0.002	0.00193	0.00178	0.00174	0.00171	0.00168	0.00166	0.00169	0.00167	0.00159	0.00159	0.00167	0.00173	0.00169	0.00165	0.00163	0.00165	0.00161	0.00164	0.00164	0.00166	0.00167	0.00165	0.0016	0.00162	0.0016	0.00163	0.00164	0.00165	0.00157	0.00159	0.00164	0.00167
0.00173	0.0016	0.00147	0.00168	0.00188	0.00192	0.00196	0.00206	0.00196	0.00192	0.00181	0.00171	0.00174	0.00172	0.00163	0.00164	0.00167	0.00163	0.00161	0.00166	0.00168	0.00169	0.00163	0.00162	0.00168	0.00169	0.00163	0.00163	0.00166	0.00166	0.00157	0.00163	0.00166	0.00166	0.00164	0.00166	0.0016	0.00166	0.00166	0.00162	0.0016
0.00168	0.00172	0.0018	0.00183	0.00193	0.00194	0.00192	0.00189	0.00188	0.00172	0.00171	0.00168	0.00168	0.00164	0.00166	0.00168	0.00167	0.00172	0.0017	0.00167	0.00168	0.00173	0.00175	0.00168	0.00164	0.00164	0.00159	0.00169	0.00164	0.00169	0.00166	0.00156	0.00156	0.0016	0.00161	0.00163	0.0016	0.00161	0.00163	0.00165	0.00164
0.00177	0.00184	0.00184	0.00188	0.00192	0.00186	0.00184	0.00175	0.00167	0.0017	0.00158	0.00164	0.00162	0.00167	0.00166	0.0016	0.00163	0.00166	0.00166	0.00168	0.00169	0.00169	0.0017	0.0017	0.00175	0.00177	0.00169	0.00162	0.00155	0.00159	0.00168	0.0017	0.00167	0.00165	0.00162	0.00162	0.00162	0.00165	0.00154	0.0016	0.00155
0.00186	0.00197	0.002	0.00198	0.00186	0.00181	0.00175	0.00169	0.00162	0.0016	0.00162	0.00161	0.00163	0.00163	0.00159	0.00159	0.00174	0.00168	0.00169	0.00162	0.00165	0.0016	0.00168	0.0017	0.00166	0.00167	0.0017	0.00174	0.00165	0.00169	0.00163	0.00162	0.00157	0.00165	0.0017	0.00166	0.00163	0.00155	0.00156	0.00164	0.00165
0.00163	0.00184	0.0019	0.00181	0.00181	0.00173	0.0017	0.00161	0.00167	0.00165	0.00162	0.00164	0.00159	0.0017	0.00172	0.0017	0.00164	0.00165	0.00168	0.00174	0.00168	0.00169	0.00172	0.00178	0.00187	0.00171	0.00161	0.0017	0.00166	0.00168	0.00169	0.00173	0.00173	0.00158	0.00164	0.00159	0.00161	0.00161	0.00159	0.00159	0.0016
0.00164	0.00181	0.00179	0.00176	0.00176	0.00176	0.00168	0.00162	0.00167	0.00166	0.00168	0.00164	0.00175	0.00164	0.00162	0.00174	0.00172	0.0018	0.00177	0.0018	0.00174	0.00172	0.00162	0.00158	0.00159	0.00162	0.00171	0.00184	0.00177	0.00172	0.00153	0.00147	0.0016	0.00169	0.0017	0.00158	0.0016	0.00164	0.00161	0.00162	0.00163
0.00172	0.00157	0.00163	0.00173	0.00174	0.00164	0.00158	0.00161	0.00159	0.00169	0.00166	0.00173	0.00167	0.00175	0.00179	0.00173	0.00172	0.00169	0.00175	0.00175	0.00177	0.00186	0.00196	0.00176	0.00172	0.00168	0.00164	0.00151	0.00167	0.00185	0.00198	0.00182	0.00166	0.00132	0.00148	0.00167	0.00163	0.0016	0.00156	0.00162	0.0016
0.00189	0.00168	0.00164	0.00167	0.00164	0.00164	0.00167	0.00166	0.00163	0.00165	0.00165	0.00162	0.00167	0.00179	0.00178	0.00173	0.00169	0.00178	0.00181	0.00183	0.00161	0.00165	0.00157	0.00146	0.00178	0.00192	0.00179	0.002	0.00168	0.00166	0.00179	0.00186	0.00196	0.00179	0.00137	0.00136	0.00156	0.00164	0.00164	0.0016	0.00157

## Sheet: Fig. 3e
0.00026443	0.00023972	2e-05	-0.00122	0.00059	-0.00113	0.00017	0.00058	0.00144	0.00091	0.00033	-0.00047	-0.00052	-0.00014	0.00036	-0.00011	-7e-05	0.00013	-0.00014	-0.00019	7e-05	-9e-05	0.00014	-0.00012	0.00013	-0.00024	0.00066	0.00011	0.00139	0.00073	0.00075	0.00071	0.00072	0.00072	0.00078	0.00077	0.00075	0.00073	0.00072	0.00072	0.00074
0.00034	0.00051	-0.00016	0.00243	-0.00093	-0.00151	-0.00162	0.00133	0.00247	0.00011	0.00055	0.00024	1e-05	-8e-05	-6e-05	5e-05	3e-05	0	-9e-05	0.00022	0.00018	0.00031	-0.00018	0.0007	0.00112	0.00084	0.00064	0.00084	0.0009	0.00065	0.00066	0.00074	0.00073	0.00068	0.00067	0.00072	0.00079	0.0007	0.00068	0.00076	0.00075
-0.00035	0.00013	0.00022	-0.00016	-0.0007	-0.00103	-0.00052	0.00015	0.0003	0.00133	0.00081	0.00157	0.00038	-3e-05	-2e-05	-0.00015	2e-05	5e-05	-3e-05	0.0003	0.00011	-3e-05	-0.00033	-0.00032	0.00064	-0.00023	4e-05	0.00093731	0.00074	0.00067	0.00074	0.00075	0.00068	0.00069	0.0007	0.00072	0.00074	0.00073	0.00076	0.0007	0.00071
-7e-05	-3e-05	-0.00047	-0.0004	0.00029	-0.00017	-0.0001	-0.00093	-0.00059	0.00029	0.00069	0.00154	-0.0005	4e-05	-7e-05	-7e-05	0.00015	0.00015	0.00028	0.00029	-0.00012	-0.00017	0.00087534	0.0006427	0.00061103	0.00044317	0.00046778	0.00047	0.00067	0.00065	0.00074	0.00065	0.00068	0.00077	0.00075	0.00073	0.00071	0.00074	0.00071	0.00074	0.00071
-4e-05	0.00073	-0.00031	-0.00028	-0.00052	-0.00023	0.00121	-0.00098	-0.00039	-0.00025	8e-05	0.00027	0.00109	7e-05	0.00012	0.00032	-3e-05	0.00036	5e-05	0.00021	5e-05	4.535e-05	0.00016	-0.00023501	-0.00011	0.0003	0.00044	0.00054	0.0006	0.00065	0.00073	0.00076	0.00066	0.00064	0.0007	0.00069	0.00066	0.00064	0.0007	0.0007	0.00064
0.00119	0.00088	-0.00013	-0.00047	-0.00026	-0.00084	-0.0007	-0.00081	-0.001	-0.00044	-6e-05	-0.00025	0.00025	0.00092	0.00084	0.00095	0.00077	0.0007	0.00059	0.00011	0.00036658	0.00038999	0.00043369	-0.00012	0.00016	0.00036	0.00052	0.00059	0.00067	0.00066	0.00065	0.00065	0.00064	0.00069	0.00069	0.00068	0.00075	0.00069	0.00071	0.00068	0.0007
-0.00183	-0.0005	-9e-05	-9e-05	-0.00034	-0.00017	-0.00038	-0.0005	-9e-05	-0.0004	-0.00024	-0.00032	0.00011	0.00027	-0.00024	-0.0003	0.00028	-0.00024	0.00014	0.00016	0.00018113	0.00035	0.00036	0.00032	0.00027	0.00049	0.00061	0.00068	0.00073	0.00078	0.00071	0.0007	0.00067	0.00066	0.00069	0.0007	0.00071	0.00069	0.0007	0.0007	0.00074
8e-05	-0.00011	-0.0001	-0.00063	-0.00032	5e-05	-9e-05	-0.00011	0.00036	3e-05	-2e-05	-5e-05	-2e-05	0.0003	0.00025	0.00034	0.00039	0.00023	0.00032	0.00052	0.0003	0.00037	0.00035	0.00039	0.00039	0.00058	0.00059	0.00063	0.00066	0.00071	0.00069	0.00072	0.00074	0.00072	0.0007	0.00072	0.00063	0.00073	0.00073	0.00072	0.00067
-0.00041	-0.00022	1e-05	-8e-05	9e-05	0.00018	9e-05	-6e-05	-8e-05	-0.00012	-0.00016	4e-05	-3e-05	1e-05	1e-05	6e-05	0.0003	0.00021	9e-05	0.00029	0.00028	9e-05	0.00021	0.00033	0.00051	0.00053	0.00058	0.00063	0.00071	0.00075	0.00068	0.00072	0.00068	0.00069	0.00077	0.00078	0.00068	0.00067	0.00066	0.0007	0.0007
2e-05	-5e-05	-0.00037	-0.00015	-0.00012	-5e-05	-2e-05	3e-05	9e-05	-1e-05	-8e-05	-0.00012	-0.00011	-2e-05	0.00015	0.0001	0.0001	0.00024	0.00035	0.00026	0.0003	9e-05	0.00029	0.00045	0.00056	0.00067	0.00064	0.00068	0.00067	0.00065	0.00067	0.00074	0.00072	0.00064	0.00069	0.00073	0.00074	0.00072	0.00069	0.00073	0.00072
9e-05	-0.00045	-0.00021	-0.00018	-6e-05	7e-05	-1e-05	-2e-05	-5e-05	0	3e-05	3e-05	6e-05	0.00015	0.00016	0.00019	0.00019	0.00027	0.00031	-9e-05	0.0002	0.00033	0.00037	0.00049	0.00056	0.00057	0.00064	0.00068	0.00065	0.0007	0.00064	0.00062	0.00067	0.0007	0.00073	0.0007	0.00069	0.00067	0.00072	0.00064	0.0006
0.00106	0.00046	-0.00048	-3e-05	0.00019	0.00015	0.0001	3e-05	-2e-05	-1e-05	-1e-05	7e-05	0.00016	0.0001	0.00014	0.00014	0.00027	0.00023	0.00032	0.00022	0.00031	0.00032	0.00029	0.00053	0.00069	0.00069	0.00068	0.00068	0.00068	0.00068	0.00067	0.00065	0.00067	0.00067	0.0007	0.00072	0.00074	0.00072	0.00069	0.00071	0.00068
0.00047	0.00025	-6e-05	-7e-05	0.00018	2e-05	4e-05	1e-05	4e-05	-2e-05	6e-05	9e-05	0.00017	7e-05	0.0002	0.00023	0.00015	0.00019	0.00027	0.00025	0.00062	0.00059	0.00057	0.00055	0.00063	0.00068	0.00067	0.00064	0.0007	0.00071	0.00069	0.00069	0.00066	0.00067	0.00064	0.00067	0.00071	0.0007	0.00069	0.00072	0.00069
-0.00065	-0.0003	-0.0003	-0.00023	-0.00021	0.00012	0.00011	4e-05	5e-05	1e-05	0.00014	0.00018	8e-05	0.00018	0.00023	9e-05	0.00013	0.00022	0.00031	0.00049	0.00049	0.0004	0.00048	0.00061	0.0007	0.00071	0.00069	0.0007	0.00068	0.0007	0.00072	0.00065	0.00064	0.00064	0.00068	0.00067	0.00068	0.00064	0.00064	0.00068	0.00065
4e-05	-0.00019	6e-05	-0.00031	-9e-05	1e-05	-2e-05	-0.00012	-4e-05	0.0001	1e-05	4e-05	7e-05	0.00011	0.0003	0.00014	0.0003	0.00011	0.00028	0.0004	0.0004	0.00053	0.00061	0.00065	0.00074	0.00072	0.00072	0.0007	0.00067	0.00068	0.00065	0.00066	0.0007	0.00067	0.00065	0.00066	0.00068	0.00067	0.00063	0.00064	0.00068
-4e-05	-0.0002	-0.00042	-0.00028	-6e-05	2e-05	-1e-05	0	4e-05	0.00016	0.00021	0.00011	0.00015	0.00017	0.00021	8e-05	0.00029	0.00036	0.00046	0.00055	0.00057	0.00061	0.00068	0.00064	0.00068	0.00073	0.00075	0.0007	0.00069	0.00074	0.00072	0.00068	0.00062	0.00062	0.00062	0.00067	0.00072	0.00064	0.00068	0.00069	0.00068
0.0003	9e-05	2e-05	-0.00014	9e-05	3e-05	4e-05	6e-05	4e-05	0.00011	9e-05	0.00024	-5e-05	0.00011	2e-05	0.00015	0.00018	0.00019	0.00036	0.00037	0.00047	0.00057	0.0007	0.00066	0.00071	0.00072	0.00068	0.00062	0.00068	0.0007	0.00073	0.00069	0.00059	0.00061	0.00057	0.00063	0.00069	0.00069	0.00069	0.0007	0.00068
0.00022	-0.00017	-9e-05	-0.0001	-4e-05	8e-05	5e-05	3e-05	0.00021	0.00018	0.00018	0.0002	0.00031	0.00021	0.00022	0.0003	0.00046	8e-05	0.00037	0.00038	0.00049	0.00055	0.00061	0.00065	0.00066	0.00068	0.00067	0.00071	0.00073	0.0007	0.00062	0.00058	0.00065	0.0006	0.00059	0.00067	0.00071	0.0007	0.0007	0.00072	0.00063
0.00031	-0.00014	-2e-05	0.00026	0.00013	6e-05	7e-05	0.0001	0.00012	0.0001	8e-05	0.00012	0.0001	6e-05	0.00018	0.00021	0.0002	0.00031	0.00042	0.00048	0.00058	0.00066	0.00071	0.00066	0.00068	0.00067	0.0007	0.00063	0.00067	0.00065	0.00066	0.00062	0.00059	0.00065	0.00068	0.00064	0.00069	0.00067	0.00069	0.00064	0.00066
0.0003	-0.00019	-0.00011	-0.00014	0.00014	9e-05	0.00013	0.00018	0.00011	4e-05	0.00013	0.00023	0.00028	0.00027	0.00026	0.00024	0.00024	0.00029	0.00042	0.00049	0.00055	0.00065	0.00066	0.00065	0.00064	0.0007	0.00074	0.00068	0.00067	0.00071	0.00069	0.00065	0.00062	0.00067	0.00069	0.00072	0.0007	0.00067	0.00068	0.00065	0.00068
0.00034	-2e-05	-3e-05	0.00012	4e-05	1e-05	4e-05	0.00013	0.00013	0.00025	0.00019	0.00017	0.00019	6e-05	0.00016	0.00015	0.00028	0.00036	0.00042	0.00062	0.0006	0.00058	0.00063	0.00068	0.00068	0.0007	0.00067	0.00061	0.00061	0.00063	0.00059	0.0006	0.00068	0.00066	0.00069	0.00064	0.0006	0.00062	0.00068	0.00067	0.00061
8e-05	-2e-05	-6e-05	0.00018	0.00016	0	2e-05	0	0.00015	0.0002	0.00018	0.00017	0.00017	0.0002	7e-05	0.00027	0.0004	0.00043	0.00053	0.00059	0.00058	0.00061	0.00065	0.00067	0.00069	0.0007	0.00065	0.00063	0.00067	0.0007	0.00068	0.00069	0.00066	0.00065	0.0006	0.00063	0.00065	0.00065	0.00063	0.00058	0.00058
0.0002	-8e-05	-0.00018	3e-05	0.00011	4e-05	9e-05	0.00015	0.00018	0.0001	7e-05	0.00019	0.00022	0.00027	0.00042	0.00037	0.00043	0.00051	0.00061	0.00067	0.00065	0.00066	0.00064	0.00067	0.0007	0.00064	0.00068	0.00063	0.00067	0.00066	0.00066	0.00065	0.00061	0.00067	0.00068	0.00065	0.00063	0.00067	0.00068	0.00069	0.00064
0.00028	-0.0001	0.00012	0.00021	0.0002	0.00011	8e-05	0.00026	0.00017	0.00015	0.00023	0.00017	0.00019	0.00022	0.00034	0.00036	0.0005	0.00058	0.00063	0.00067	0.0007	0.00068	0.0007	0.00066	0.00067	0.00067	0.0007	0.00066	0.00062	0.00064	0.00063	0.00061	0.00068	0.00062	0.00065	0.00063	0.00065	0.00065	0.00066	0.00062	0.00065
0.00018	0	2e-05	0.00025	0.00026	0.00025	9e-05	0.00017	0.00049	0.00027	0.00021	0.00019	0.00027	0.00033	0.00031	0.00039	0.00055	0.00058	0.00068	0.00069	0.00068	0.0007	0.00065	0.00064	0.00064	0.00067	0.00064	0.00059	0.00059	0.00068	0.0007	0.00066	0.00065	0.00069	0.00067	0.00067	0.00068	0.00066	0.00069	0.00066	0.00057
0.00029	0	0.00025	0.00015	0.00015	0.00014	0.0001	0.00022	0.00021	0.00035	0.00024	0.0001	0.00016	0.0003	0.0004	0.00042	0.0006	0.00063	0.00069	0.00063	0.00063	0.00069	0.00069	0.00065	0.00065	0.00065	0.00067	0.00072	0.00073	0.00066	0.0006	0.00064	0.00068	0.00061	0.0006	0.00058	0.00063	0.00064	0.0006	0.00066	0.00065
0.00037	8e-05	3e-05	4e-05	0.00014	0.0003	0.00027	0.00015	0.00011	1e-05	0.00014	0.00011	0.00012	0.00023	0.00039	0.00057	0.00069	0.00065	0.00068	0.00074	0.00067	0.00064	0.00065	0.00064	0.00064	0.0006	0.00062	0.00067	0.00067	0.00066	0.00072	0.00072	0.00069	0.00068	0.00067	0.00071	0.00063	0.00068	0.00066	0.00066	0.00056
0.0004	0.00026	0.00022	6e-05	0.00028	7e-05	0.00028	0.00023	0.00017	0.00027	0.00011	0.00013	0.00022	0.0003	0.00052	0.00057	0.0006	0.00065	0.00061	0.00063	0.00068	0.00065	0.00065	0.00061	0.00067	0.00067	0.00069	0.0007	0.00067	0.00067	0.00069	0.00067	0.00064	0.00061	0.00072	0.00068	0.00066	0.00065	0.00064	0.00067	0.00061
0.00026	9e-05	0.00032	0.00036	0.00032	0.00016	0.00016	0.00011	8e-05	0.00014	0.00012	0.00021	0.00035	0.00043	0.00047	0.00056	0.00052	0.0006	0.00066	0.00065	0.00067	0.00068	0.00074	0.00063	0.00058	0.00061	0.00063	0.00063	0.00063	0.00067	0.00065	0.00065	0.00063	0.00064	0.00069	0.00061	0.00061	0.00059	0.00061	0.00061	0.0006
0.00017	0.00013	9e-05	0.00035	0.00012	0.00023	0.00023	0.00014	0.00015	0.00022	0.00021	0.00031	0.00044	0.00057	0.00061	0.00061	0.00064	0.00067	0.00064	0.0006	0.00057	0.00062	0.00063	0.00062	0.00068	0.00069	0.00074	0.00065	0.00065	0.00063	0.00066	0.00062	0.00062	0.00065	0.00064	0.00069	0.00071	0.00069	0.00067	0.00065	0.00062
-0.00023	1e-05	0.00033	0.0001	0.00023	0.00024	0.00013	0.00015	0.00013	0.0002	0.00024	0.00037	0.00047	0.00057	0.00061	0.00065	0.00061	0.00066	0.00068	0.0006	0.00061	0.00069	0.00064	0.00063	0.00063	0.00065	0.00066	0.00069	0.0007	0.00065	0.00068	0.00069	0.0007	0.0006	0.00062	0.00063	0.00064	0.00068	0.00066	0.00064	0.00061
0.00056	0.00033	0.00031	0.00039	0.00025	0.00024	0.00021	0.00016	0.00026	0.00018	0.00032	0.0004	0.00053	0.00061	0.00065	0.00063	0.00063	0.00063	0.00065	0.00062	0.00061	0.00066	0.00061	0.00057	0.0006	0.00059	0.00062	0.00059	0.00066	0.00064	0.00058	0.00059	0.00062	0.00061	0.00063	0.00062	0.00065	0.00062	0.00066	0.00064	0.00069
0.0004	0.00022	0.00024	0.00028	0.00018	0.00011	0.00017	0.00025	0.0003	0.00031	0.00039	0.00048	0.00054	0.00059	0.00062	0.0006	0.0006	0.00064	0.00065	0.00063	0.00061	0.00062	0.00061	0.00063	0.00057	0.00063	0.00064	0.00063	0.00064	0.00062	0.00064	0.00065	0.0006	0.00056	0.00058	0.00066	0.00066	0.00061	0.00058	0.00067	0.00068
0.00048	0.00029	0.00035	0.0003	0.00025	0.00021	0.00023	0.00021	0.00028	0.00033	0.00046	0.00058	0.00052	0.00059	0.00068	0.00068	0.00061	0.00058	0.00067	0.00064	0.00059	0.00057	0.00059	0.00053	0.00049	0.00051	0.0006	0.00065	0.00062	0.0006	0.00067	0.00063	0.00065	0.00069	0.00062	0.0006	0.0007	0.00065	0.00066	0.0006	0.00057
0.00047	0.00025	0.00026	0.00025	0.00021	0.00026	0.00026	0.00031	0.00041	0.00046	0.00055	0.00056	0.00056	0.00055	0.00059	0.00062	0.00057	0.0005	0.00053	0.00059	0.00061	0.0006	0.00053	0.00057	0.00061	0.00061	0.00065	0.0006	0.00062	0.00064	0.00062	0.00066	0.00069	0.00068	0.0007	0.00065	0.00065	0.00066	0.00064	0.00067	0.00058
0.00054	0.00027	0.00027	0.00034	0.00037	0.00032	0.00038	0.00047	0.00057	0.00057	0.00067	0.0006	0.00061	0.00059	0.0006	0.0006	0.00056	0.00057	0.0006	0.00067	0.00058	0.00042	0.00038	0.00037	0.00053	0.00048	0.0005	0.00065	0.00065	0.00061	0.00055	0.00065	0.00076	0.00071	0.00066	0.00061	0.00062	0.00062	0.00072	0.00064	0.00068
0.0005	0.00028	0.00023	0.00026	0.00039	0.00038	0.00047	0.00056	0.00064	0.00063	0.00059	0.00061	0.00062	0.00067	0.00074	0.00071	0.00062517	0.00061268	0.00057	0.00058	0.00055	0.00058	0.00054	0.00057	0.00054	0.00052	0.00053	0.00048	0.00061	0.00061	0.00061	0.00061	0.00064	0.00064	0.00061	0.00067	0.00066	0.00065	0.00064	0.00061	0.00059
0.00055	0.00039	0.00034	0.0004	0.00046	0.00054	0.00058	0.00063	0.00056	0.00064	0.00062	0.00064	0.00066	0.00063501	0.00058561	0.00052113	0.00056002	0.00055	0.00055415	0.00054823	0.00055081	0.00048	0.00038	0.00046	0.00036	0.00036	0.0005	0.0005	0.00057	0.00058	0.00059	0.00059	0.00056	0.0007	0.00065	0.00071	0.00064	0.00067	0.00072	0.00068	0.00066
0.00056	0.0003	0.00035	0.0004	0.00051	0.00054	0.00052	0.00063	0.00063	0.00062	0.00054	0.00064	0.00060248	0.00059392	0.00054554	0.00059248	0.00059274	0.00056022	0.00046286	0.00035	0.00033	0.00043	0.00055	0.00045	0.00047	0.00055	0.00043	0.00036	0.00045	0.00046	0.00057	0.00064	0.00061	0.0006	0.00065	0.00068	0.00067	0.00066	0.00066	0.00066	0.00065
0.00063	0.00059	0.00051	0.00049	0.00053	0.00059	0.00067	0.00062	0.00062	0.00056	0.00061	0.00060661	0.00056523	0.00060636	0.00059663	0.0006185	0.00051526	0.00053165	0.00034132	0.00041078	0.00045718	0.00038208	0.00041	0.00033	0.00029	0.00038	0.00042	0.00049	0.00052	0.00046	0.0004	0.00045	0.00059	0.00091	0.00077	0.00062	0.00066	0.00066	0.00066	0.00068	0.00067
0.00058	0.00059	0.00055	0.00056	0.00064	0.00062	0.00057	0.00057	0.00063	0.00063	0.00058483	0.00063082	0.00058149	0.00068108	0.0005532	0.00054051	0.00051249	0.00046477	0.00043567	0.00037587	0.00038657	0.0003	0.00037	0.00034	9e-05	3e-05	0.00031	0.00018	0.00037	0.0006	0.00037	0.00052	0.00049	0.00059	0.0008	0.00072	0.00065	0.00062	0.00065	0.00064	0.00065
