# Supplementary material for: Ferromagnetic-antiferromagnetic coexisting ground state and exchange bias effects in MnBi4Te7 and MnBi6Te10
Source: Nat Commun. 2022 Dec 10;13:7646. doi: 10.1038/s41467-022-35184-7 (PMC9741634; doi:10.1038/s41467-022-35184-7)
Supplement: Supplementary file 2 — Source Data [file 41467_2022_35184_MOESM2_ESM.zip › Figure4.xlsx]

## Sheet: Fig. 4a
Magnetic field (T)	MCD signal (%)	Magnetic field (T)	MCD signal (%)		Magnetic field (T)	MCD signal (%)	Magnetic field (T)	MCD signal (%)
-0.203	0.000955	-0.0963	-0.00136		-0.203	0.000955	0.0996	-0.00326
-0.1993	0.000962	-0.0989	-0.00136		-0.1993	0.000962	0.1033	-0.00329
-0.195	0.000872	-0.0951	-0.00138		-0.195	0.000872	0.1036	-0.00333
-0.191	0.000804	-0.0914	-0.00141		-0.191	0.000804	0.0982	-0.00326
-0.187	0.000905	-0.0872	-0.00135		-0.187	0.000905	0.0947	-0.00329
-0.1832	0.000862	-0.0833	-0.00141		-0.1832	0.000862	0.0906	-0.00327
-0.1792	0.000854	-0.0788	-0.0014		-0.1792	0.000854	0.087	-0.00326
-0.1751	0.000852	-0.0747	-0.0014		-0.1751	0.000852	0.0835	-0.00322
-0.1709	0.000799	-0.0709	-0.00147		-0.1709	0.000799	0.0793	-0.00328
-0.1676	0.000796	-0.0672	-0.00144		-0.1676	0.000796	0.0747	-0.0033
-0.1627	0.000776	-0.063	-0.00144		-0.1627	0.000776	0.0709	-0.00326
-0.1588	0.000779	-0.0591	-0.00147		-0.1588	0.000779	0.0673	-0.00334
-0.1554	0.000777	-0.0549	-0.00152		-0.1554	0.000777	0.0632	-0.00327
-0.1512	0.000684	-0.051	-0.00145		-0.1512	0.000684	0.0589	-0.00321
-0.147	0.000786	-0.0475	-0.00145		-0.147	0.000786	0.055	-0.00325
-0.1428	0.000712	-0.0429	-0.00145		-0.1428	0.000712	0.0514	-0.0033
-0.1389	0.000798	-0.0389	-0.00143		-0.1389	0.000798	0.0471	-0.00333
-0.1347	0.000766	-0.035	-0.00153		-0.1347	0.000766	0.0429	-0.00327
-0.1309	0.000723	-0.0312	-0.00151		-0.1309	0.000723	0.0389	-0.00329
-0.1277	0.000723	-0.027	-0.00146		-0.1277	0.000723	0.0354	-0.00319
-0.1233	0.000629	-0.0231	-0.00149		-0.1233	0.000629	0.0312	-0.00327
-0.1192	0.000451	-0.0193	-0.00151		-0.1192	0.000451	0.0267	-0.00323
-0.1154	0.000192	-0.0155	-0.00145		-0.1154	0.000192	0.023	-0.00325
-0.1111	-0.000152	-0.0109	-0.0015		-0.1111	-0.000152	0.0192	-0.00321
-0.1059	-0.00028	-0.0073	-0.00148		-0.1059	-0.00028	0.0152	-0.0032
-0.1026	-0.000342	-0.0039	-0.00158		-0.1026	-0.000342	0.0107	-0.0032
-0.0989	-0.000338	0.0012	-0.00157		-0.0989	-0.000338	0.0075	-0.00319
-0.0954	-0.00037	0.0051	-0.00153		-0.0954	-0.00037	0.0035	-0.00327
-0.0912	-0.000382	0.0092	-0.00151		-0.0912	-0.000382	-0.0006	-0.0031
-0.087	-0.000371	0.0129	-0.00154		-0.087	-0.000371	-0.0044	-0.00315
-0.0838	-0.000404	0.0171	-0.00155		-0.0838	-0.000404	-0.0085	-0.00319
-0.0792	-0.000428	0.0207	-0.00155		-0.0792	-0.000428	-0.0131	-0.00311
-0.0754	-0.000387	0.0248	-0.00155		-0.0754	-0.000387	-0.0168	-0.00315
-0.071	-0.000469	0.0293	-0.00155		-0.071	-0.000469	-0.0206	-0.00315
-0.0673	-0.000479	0.0332	-0.0016		-0.0673	-0.000479	-0.025	-0.00307
-0.0632	-0.000515	0.0372	-0.00159		-0.0632	-0.000515	-0.0289	-0.0031
-0.0591	-0.000444	0.0413	-0.00156		-0.0591	-0.000444	-0.0331	-0.00308
-0.0555	-0.000476	0.0454	-0.00162		-0.0555	-0.000476	-0.0374	-0.00309
-0.051	-0.000485	0.049	-0.00155		-0.051	-0.000485	-0.041	-0.00311
-0.0475	-0.000458	0.0525	-0.00164		-0.0475	-0.000458	-0.0453	-0.00308
-0.0429	-0.000536	0.0567	-0.00164		-0.0429	-0.000536	-0.0486	-0.00301
-0.0389	-0.000519	0.0613	-0.00242		-0.0389	-0.000519	-0.0533	-0.00302
-0.0357	-0.0005	0.065	-0.00418		-0.0357	-0.0005	-0.0569	-0.00306
-0.0315	-0.000518	0.0683	-0.00419		-0.0315	-0.000518	-0.0603	-0.0029
-0.0266	-0.00051	0.0732	-0.00418		-0.0266	-0.00051	-0.065	-0.000507
-0.0227	-0.00052	0.0769	-0.00423		-0.0227	-0.00052	-0.0687	-0.000516
-0.0193	-0.000562	0.0809	-0.00423		-0.0193	-0.000562	-0.0732	-0.000432
-0.0159	-0.000504	0.0849	-0.00423		-0.0159	-0.000504	-0.0769	-0.000451
-0.0109	-0.000526	0.089	-0.00425		-0.0109	-0.000526	-0.0804	-0.000411
-0.0074	-0.000545	0.0933	-0.00423		-0.0074	-0.000545	-0.0847	-0.000422
-0.0032	-0.000604	0.0969	-0.00431		-0.0032	-0.000604	-0.0887	-0.000379
0.0009	-0.000695	0.1011	-0.0043		0.0009	-0.000695	-0.0928	-0.000339
0.005	-0.00294	0.1031	-0.00426		0.005	-0.00294	-0.0971	-0.00044
0.009	-0.00298	0.0994	-0.00433		0.009	-0.00298	-0.1013	-0.00041
0.0129	-0.00299	0.0951	-0.0043		0.0129	-0.00299	-0.1031	-0.000401
0.0168	-0.00308	0.091	-0.00434		0.0168	-0.00308	-0.0992	-0.000383
0.0209	-0.00304	0.0874	-0.00433		0.0209	-0.00304	-0.095	-0.000323
0.0252	-0.00306	0.0837	-0.00422		0.0252	-0.00306	-0.091	-0.000324
0.0293	-0.00308	0.0791	-0.00424		0.0293	-0.00308	-0.0871	-0.000328
0.0333	-0.00307	0.0754	-0.00431		0.0333	-0.00307	-0.0829	-0.000426
0.0372	-0.00312	0.071	-0.00431		0.0372	-0.00312	-0.0789	-0.00048
0.0413	-0.00316	0.067	-0.00428		0.0413	-0.00316	-0.0754	-0.000426
0.0454	-0.00319	0.063	-0.00431		0.0454	-0.00319	-0.071	-0.000411
0.0488	-0.00313	0.059	-0.0043		0.0488	-0.00313	-0.0668	-0.000434
0.0525	-0.0032	0.0554	-0.00422		0.0525	-0.0032	-0.063	-0.00049
0.0569	-0.00325	0.0513	-0.00425		0.0569	-0.00325	-0.0594	-0.000494
0.0614	-0.00325	0.0469	-0.00422		0.0614	-0.00325	-0.0553	-0.0005
0.0653	-0.00329	0.0431	-0.00423		0.0653	-0.00329	-0.0506	-0.000473
0.0689	-0.00333	0.0394	-0.00427		0.0689	-0.00333	-0.0469	-0.000413
0.0721	-0.00331	0.0353	-0.00425		0.0721	-0.00331	-0.0438	-0.000533
0.0766	-0.00329	0.0307	-0.00422		0.0766	-0.00329	-0.0392	-0.000501
0.0813	-0.00331	0.027	-0.00423		0.0813	-0.00331	-0.0349	-0.000435
0.0851	-0.00336	0.0236	-0.00421		0.0851	-0.00336	-0.0311	-0.000471
0.0885	-0.00333	0.0192	-0.0042		0.0885	-0.00333	-0.0279	-0.0005
0.0923	-0.00333	0.015	-0.00417		0.0923	-0.00333	-0.0233	-0.000459
0.0971	-0.00338	0.0107	-0.00418		0.0971	-0.00338	-0.0193	-0.000502
0.1009	-0.00338	0.0073	-0.0041		0.1009	-0.00338	-0.0148	-0.000528
0.1046	-0.00339	0.0032	-0.00417		0.1046	-0.00339	-0.0112	-0.000573
0.1088	-0.00336	-0.0008	-0.00397		0.1088	-0.00336	-0.007	-0.000579
0.113	-0.0034	-0.005	-0.0017		0.113	-0.0034	-0.0031	-0.000512
0.1168	-0.00341	-0.0092	-0.00164		0.1168	-0.00341	0.0007	-0.00065
0.1208	-0.0034	-0.0127	-0.00159		0.1208	-0.0034	0.0046	-0.00301
0.125	-0.00343	-0.0173	-0.00161		0.125	-0.00343	0.009	-0.00304
0.1286	-0.00346	-0.0219	-0.00159		0.1286	-0.00346	0.0129	-0.00306
0.1329	-0.00349	-0.025	-0.00155		0.1329	-0.00349	0.0165	-0.00306
0.137	-0.00356	-0.0281	-0.00162		0.137	-0.00356	0.0207	-0.00301
0.1407	-0.00363	-0.0328	-0.00162		0.1407	-0.00363	0.0242	-0.00311
0.1447	-0.00386	-0.0367	-0.00159		0.1447	-0.00386	0.029	-0.00306
0.1489	-0.00441	-0.0412	-0.00151		0.1489	-0.00441	0.0334	-0.00308
0.1521	-0.00487	-0.045	-0.0015		0.1521	-0.00487	0.0369	-0.00312
0.1573	-0.00496	-0.0485	-0.00147		0.1573	-0.00496	0.0405	-0.00313
0.1615	-0.00494	-0.0537	-0.00138		0.1615	-0.00494	0.0447	-0.00318
0.1649	-0.00494	-0.0573	-0.00134		0.1649	-0.00494	0.0488	-0.00313
0.169	-0.00502	-0.0608	-0.00139		0.169	-0.00502	0.0529	-0.00322
0.1727	-0.00524	-0.0646	-0.0014		0.1727	-0.00524	0.0562	-0.00317
0.1771	-0.0054	-0.0687	-0.00137		0.1771	-0.0054	0.0614	-0.00333
0.181	-0.00554	-0.0729	-0.00137		0.181	-0.00554	0.0655	-0.00325
0.1852	-0.00557	-0.0766	-0.00135		0.1852	-0.00557	0.0689	-0.00322
0.1889	-0.00561	-0.0808	-0.0014		0.1889	-0.00561	0.0725	-0.00323
0.1928	-0.0056	-0.0849	-0.00134		0.1928	-0.0056	0.0768	-0.00329
0.1968	-0.00559	-0.089	-0.00133		0.1968	-0.00559	0.0809	-0.0033
0.2009	-0.00566	-0.0929	-0.00137		0.2009	-0.00566	0.0847	-0.00333
0.2027	-0.00563	-0.0967	-0.00132		0.2027	-0.00563	0.0892	-0.00327
0.1993	-0.0057	-0.1009	-0.00134		0.1993	-0.0057	0.093	-0.00324
0.1951	-0.00563				0.1951	-0.00563	0.0969	-0.0033
0.191	-0.00565				0.191	-0.00565	0.1008	-0.00329
0.1868	-0.00566				0.1868	-0.00566
0.1831	-0.00566				0.1831	-0.00566
0.1791	-0.0057				0.1791	-0.0057
0.1752	-0.0057				0.1752	-0.0057
0.1714	-0.0057				0.1714	-0.0057
0.166	-0.00577				0.166	-0.00577
0.163	-0.00577				0.163	-0.00577
0.1591	-0.00571				0.1591	-0.00571
0.1558	-0.00568				0.1558	-0.00568
0.1512	-0.00569				0.1512	-0.00569
0.147	-0.00577				0.147	-0.00577
0.1429	-0.00569				0.1429	-0.00569
0.1393	-0.00574				0.1393	-0.00574
0.1353	-0.00569				0.1353	-0.00569
0.1307	-0.00567				0.1307	-0.00567
0.127	-0.00566				0.127	-0.00566
0.1233	-0.00561				0.1233	-0.00561
0.1187	-0.00554				0.1187	-0.00554
0.115	-0.00509				0.115	-0.00509
0.1113	-0.00467				0.1113	-0.00467
0.1074	-0.0045				0.1074	-0.0045
0.1033	-0.00439				0.1033	-0.00439
0.0988	-0.00437				0.0988	-0.00437
0.0951	-0.00436				0.0951	-0.00436
0.0915	-0.00436				0.0915	-0.00436
0.0871	-0.00435				0.0871	-0.00435
0.0831	-0.00438				0.0831	-0.00438
0.0793	-0.00435				0.0793	-0.00435
0.0751	-0.00429				0.0751	-0.00429
0.071	-0.00427				0.071	-0.00427
0.0673	-0.00425				0.0673	-0.00425
0.063	-0.00424				0.063	-0.00424
0.0591	-0.00429				0.0591	-0.00429
0.0549	-0.00419				0.0549	-0.00419
0.0509	-0.00424				0.0509	-0.00424
0.0467	-0.00423				0.0467	-0.00423
0.0431	-0.00424				0.0431	-0.00424
0.0394	-0.00425				0.0394	-0.00425
0.0353	-0.00416				0.0353	-0.00416
0.0308	-0.0042				0.0308	-0.0042
0.0271	-0.00416				0.0271	-0.00416
0.0231	-0.00416				0.0231	-0.00416
0.0193	-0.00413				0.0193	-0.00413
0.0149	-0.00414				0.0149	-0.00414
0.0107	-0.00418				0.0107	-0.00418
0.007	-0.0041				0.007	-0.0041
0.0032	-0.00411				0.0032	-0.00411
-0.0007	-0.0041				-0.0007	-0.0041
-0.0047	-0.00175				-0.0047	-0.00175
-0.0092	-0.00171				-0.0092	-0.00171
-0.0129	-0.00168				-0.0129	-0.00168
-0.0171	-0.00164				-0.0171	-0.00164
-0.0202	-0.00164				-0.0202	-0.00164
-0.0246	-0.00156				-0.0246	-0.00156
-0.0292	-0.0016				-0.0292	-0.0016
-0.0328	-0.00156				-0.0328	-0.00156
-0.0363	-0.00159				-0.0363	-0.00159
-0.0407	-0.00156				-0.0407	-0.00156
-0.045	-0.00151				-0.045	-0.00151
-0.0485	-0.00149				-0.0485	-0.00149
-0.0532	-0.00138				-0.0532	-0.00138
-0.0571	-0.00137				-0.0571	-0.00137
-0.0612	-0.00137				-0.0612	-0.00137
-0.065	-0.00139				-0.065	-0.00139
-0.0692	-0.00135				-0.0692	-0.00135
-0.0731	-0.00138				-0.0731	-0.00138
-0.0766	-0.00137				-0.0766	-0.00137
-0.0809	-0.00129				-0.0809	-0.00129
-0.0851	-0.00138				-0.0851	-0.00138
-0.089	-0.00134				-0.089	-0.00134
-0.0926	-0.00131				-0.0926	-0.00131
-0.0967	-0.00136				-0.0967	-0.00136
-0.1008	-0.0013				-0.1008	-0.0013
-0.1046	-0.00132				-0.1046	-0.00132
-0.1088	-0.00131				-0.1088	-0.00131
-0.1129	-0.00132				-0.1129	-0.00132
-0.1167	-0.00132				-0.1167	-0.00132
-0.1207	-0.00131				-0.1207	-0.00131
-0.1246	-0.00128				-0.1246	-0.00128
-0.1293	-0.00124				-0.1293	-0.00124
-0.1331	-0.00116				-0.1331	-0.00116
-0.137	-0.00117				-0.137	-0.00117
-0.1403	-0.00102				-0.1403	-0.00102
-0.1452	-0.000853				-0.1452	-0.000853
-0.1491	-0.000307				-0.1491	-0.000307
-0.1525	0.0002				-0.1525	0.0002
-0.1568	0.000251				-0.1568	0.000251
-0.161	0.00024				-0.161	0.00024
-0.1652	0.000275				-0.1652	0.000275
-0.169	0.000456				-0.169	0.000456
-0.1733	0.00048				-0.1733	0.00048
-0.177	0.000707				-0.177	0.000707
-0.181	0.000774				-0.181	0.000774
-0.1843	0.000874				-0.1843	0.000874
-0.1887	0.000906				-0.1887	0.000906
-0.1932	0.00089				-0.1932	0.00089
-0.1975	0.000903				-0.1975	0.000903
-0.201	0.000877				-0.201	0.000877

## Sheet: Fig. 4b
Magnetic field (T)	MCD signal (%)	Magnetic field (T)	MCD signal (%)		Magnetic field (T)	MCD signal (%)	Magnetic field (T)	MCD signal (%)
0.15	0.0034	-0.0657	-0.00197		0.15	0.0034	0.0653	0.00226
0.1496	0.00339	-0.0682	-0.00207		0.1496	0.00339	0.0637	0.00223
0.146	0.00341	-0.0677	-0.00203		0.146	0.00341	0.062	0.00229
0.1437	0.00335	-0.0639	-0.00199		0.1437	0.00335	0.0583	0.00227
0.1398	0.00334	-0.0612	-0.00205		0.1398	0.00334	0.0551	0.00226
0.1366	0.00338	-0.0583	-0.00198		0.1366	0.00338	0.0519	0.00219
0.1339	0.00333	-0.0552	-0.00189		0.1339	0.00333	0.0497	0.00227
0.1312	0.00331	-0.0522	-0.00196		0.1312	0.00331	0.0462	0.00217
0.1287	0.00333	-0.0491	-0.00198		0.1287	0.00333	0.0433	0.00225
0.125	0.00334	-0.0467	-0.00202		0.125	0.00334	0.0398	0.00215
0.1228	0.00332	-0.0431	-0.00199		0.1228	0.00332	0.0378	0.00217
0.1194	0.00332	-0.0398	-0.00198		0.1194	0.00332	0.0343	0.00218
0.1158	0.00333	-0.037	-0.00197		0.1158	0.00333	0.0303	0.00224
0.113	0.00326	-0.0343	-0.00199		0.113	0.00326	0.0289	0.00218
0.1106	0.00326	-0.0312	-0.00198		0.1106	0.00326	0.0249	0.0022
0.1071	0.0033	-0.029	-0.00194		0.1071	0.0033	0.0221	0.00212
0.104	0.00332	-0.0251	-0.00192		0.104	0.00332	0.0189	0.00213
0.1012	0.00334	-0.0221	-0.0019		0.1012	0.00334	0.0161	0.00214
0.098	0.00334	-0.0193	-0.00193		0.098	0.00334	0.013	0.00215
0.0946	0.00328	-0.0166	-0.00191		0.0946	0.00328	0.0103	0.00208
0.092	0.00331	-0.0133	-0.00194		0.092	0.00331	0.0071	0.00208
0.0892	0.00329	-0.0101	-0.00195		0.0892	0.00329	0.005	0.00209
0.0862	0.00328	-0.0075	-0.00185		0.0862	0.00328	0.0017	0.00216
0.0831	0.0033	-0.0044	-0.0019		0.0831	0.0033	-0.0015	0.0021
0.0805	0.00327	-0.0012	-0.00187		0.0805	0.00327	-0.005	0.00206
0.0771	0.00327	0.0019	-0.00185		0.0771	0.00327	-0.0077	0.00206
0.0741	0.00325	0.0047	-0.00185		0.0741	0.00325	-0.0101	0.00209
0.071	0.00323	0.0071	-0.00177		0.071	0.00323	-0.0135	0.00199
0.0682	0.00323	0.0106	-0.00179		0.0682	0.00323	-0.0171	0.00208
0.0655	0.00326	0.0139	-0.0018		0.0655	0.00326	-0.0199	0.000854
0.0622	0.00323	0.0171	-0.00178		0.0622	0.00323	-0.0227	-0.00139
0.0591	0.00322	0.0199	-0.00176		0.0591	0.00322	-0.0257	-0.00138
0.0568	0.00322	0.0225	-0.00111		0.0568	0.00322	-0.0283	-0.00142
0.0533	0.0032	0.0258	0.00165		0.0533	0.0032	-0.0319	-0.00138
0.0501	0.0032	0.0287	0.00167		0.0501	0.0032	-0.0349	-0.00137
0.0473	0.00319	0.0322	0.00165		0.0473	0.00319	-0.0377	-0.00143
0.0438	0.00316	0.034	0.00174		0.0438	0.00316	-0.0409	-0.00136
0.041	0.00322	0.0377	0.00166		0.041	0.00322	-0.0438	-0.00145
0.0383	0.00324	0.0409	0.00165		0.0383	0.00324	-0.0469	-0.00143
0.0348	0.00288	0.0447	0.00167		0.0348	0.00288	-0.0498	-0.00143
0.033	0.0023	0.0469	0.0017		0.033	0.0023	-0.0528	-0.00141
0.0295	0.0021	0.0497	0.00166		0.0295	0.0021	-0.056	-0.00141
0.0258	0.00188	0.0528	0.00168		0.0258	0.00188	-0.0592	-0.00148
0.0228	0.00176	0.0558	0.00166		0.0228	0.00176	-0.0611	-0.00144
0.0207	0.00177	0.0589	0.00169		0.0207	0.00177	-0.0651	-0.00147
0.0173	0.00176	0.0617	0.00167		0.0173	0.00176	-0.0663	-0.00151
0.0142	0.00174	0.0648	0.00167		0.0142	0.00174	-0.0635	-0.00146
0.0112	0.00172	0.0664	0.00173		0.0112	0.00172	-0.06	-0.00151
0.0084	0.00171	0.0632	0.00173		0.0084	0.00171	-0.0571	-0.00155
0.005	0.0017	0.0604	0.0017		0.005	0.0017	-0.0541	-0.00144
0.0023	0.00171	0.0571	0.00169		0.0023	0.00171	-0.0506	-0.00145
-0.0011	0.00166	0.0541	0.00171		-0.0011	0.00166	-0.0486	-0.00146
-0.0037	0.00167	0.051	0.00167		-0.0037	0.00167	-0.0454	-0.00143
-0.0062	0.00163	0.0481	0.0017		-0.0062	0.00163	-0.0421	-0.00149
-0.0101	0.00165	0.0448	0.00174		-0.0101	0.00165	-0.0387	-0.00149
-0.0127	0.00165	0.0429	0.00173		-0.0127	0.00165	-0.0361	-0.00148
-0.0157	0.00162	0.0396	0.00172		-0.0157	0.00162	-0.0333	-0.0015
-0.0192	0.0016	0.0361	0.00172		-0.0192	0.0016	-0.0302	-0.00146
-0.022	0.00165	0.033	0.0017		-0.022	0.00165	-0.0262	-0.00147
-0.0247	0.00165	0.0308	0.00175		-0.0247	0.00165	-0.024	-0.00145
-0.0277	0.00155	0.0274	0.00168		-0.0277	0.00155	-0.021	-0.00145
-0.0307	0.00158	0.0241	0.00171		-0.0307	0.00158	-0.019	-0.00143
-0.0339	0.00156	0.0212	0.0017		-0.0339	0.00156	-0.0156	-0.00145
-0.0361	0.0016	0.0183	0.00167		-0.0361	0.0016	-0.0118	-0.00144
-0.0397	0.00154	0.0154	0.00162		-0.0397	0.00154	-0.009	-0.00137
-0.0429	0.00156	0.0122	0.00163		-0.0429	0.00156	-0.006	-0.00142
-0.0457	0.00152	0.0094	0.00167		-0.0457	0.00152	-0.0036	-0.0014
-0.0492	0.00148	0.006	0.00166		-0.0492	0.00148	-0.0004	-0.00141
-0.0524	-0.00179	0.0033	0.00165		-0.0524	-0.00179	0.0023	-0.0014
-0.0549	-0.00184	0.0004	0.00164		-0.0549	-0.00184	0.006	-0.00142
-0.0577	-0.00196	-0.0026	0.00161		-0.0577	-0.00196	0.009	-0.00135
-0.0607	-0.00197	-0.0056	0.00164		-0.0607	-0.00197	0.0118	-0.00137
-0.0639	-0.00197	-0.0088	0.00161		-0.0639	-0.00197	0.0146	-0.00141
-0.0668	-0.00194	-0.0115	0.0016		-0.0668	-0.00194	0.018	-0.00129
-0.07	-0.00199	-0.0148	0.00157		-0.07	-0.00199	0.0211	-0.00134
-0.0726	-0.00206	-0.0178	0.00161		-0.0726	-0.00206	0.0233	-0.00125
-0.0758	-0.00206	-0.0202	0.00155		-0.0758	-0.00206	0.0267	-0.00132
-0.0787	-0.00212	-0.0236	0.00161		-0.0787	-0.00212	0.0303	-0.00136
-0.0818	-0.00242	-0.0269	0.00156		-0.0818	-0.00242	0.033	-0.00129
-0.085	-0.00263	-0.03	0.00153		-0.085	-0.00263	0.0357	-0.00125
-0.0872	-0.00266	-0.0328	0.00155		-0.0872	-0.00266	0.0392	-0.00128
-0.0907	-0.00288	-0.0357	0.00157		-0.0907	-0.00288	0.041	-0.00129
-0.0938	-0.00298	-0.0389	0.00152		-0.0938	-0.00298	0.045	-0.00129
-0.096	-0.00306	-0.0412	0.00157		-0.096	-0.00306	0.0479	-0.00129
-0.1001	-0.00305	-0.0448	0.0015		-0.1001	-0.00305	0.0508	-0.00124
-0.103	-0.00301	-0.0479	0.00147		-0.103	-0.00301	0.0538	0.000358
-0.1055	-0.00306	-0.0506	0.00149		-0.1055	-0.00306	0.057	0.00224
-0.1088	-0.00309	-0.0538	-0.00192		-0.1088	-0.00309	0.0594	0.00223
-0.1119	-0.00306	-0.0571	-0.00194		-0.1119	-0.00306	0.0629	0.00221
-0.1147	-0.00306	-0.0599	-0.00193		-0.1147	-0.00306	0.0656	0.0022
-0.118	-0.00306	-0.0628	-0.00196		-0.118	-0.00306	0.0673	0.00225
-0.1209	-0.00305	-0.0657	-0.00193		-0.1209	-0.00305	0.0639	0.00221
-0.1238	-0.00311	-0.0672	-0.00198		-0.1238	-0.00311	0.0611	0.00214
-0.1268	-0.00301	-0.0648	-0.00197		-0.1268	-0.00301	0.0583	0.00221
-0.1299	-0.00301				-0.1299	-0.00301	0.0551	0.00219
-0.1327	-0.00307				-0.1327	-0.00307
-0.1358	-0.00308				-0.1358	-0.00308
-0.1386	-0.00309				-0.1386	-0.00309
-0.1412	-0.00307				-0.1412	-0.00307
-0.1451	-0.00305				-0.1451	-0.00305
-0.148	-0.00313				-0.148	-0.00313
-0.1508	-0.00308				-0.1508	-0.00308
-0.1524	-0.00308				-0.1524	-0.00308
-0.1495	-0.0031				-0.1495	-0.0031
-0.146	-0.00311				-0.146	-0.00311
-0.1429	-0.00312				-0.1429	-0.00312
-0.1401	-0.0031				-0.1401	-0.0031
-0.1371	-0.00309				-0.1371	-0.00309
-0.1342	-0.00311				-0.1342	-0.00311
-0.1312	-0.00314				-0.1312	-0.00314
-0.1282	-0.00315				-0.1282	-0.00315
-0.125	-0.0031				-0.125	-0.0031
-0.122	-0.00306				-0.122	-0.00306
-0.1191	-0.00309				-0.1191	-0.00309
-0.1163	-0.00308				-0.1163	-0.00308
-0.113	-0.00307				-0.113	-0.00307
-0.1101	-0.0031				-0.1101	-0.0031
-0.1071	-0.00303				-0.1071	-0.00303
-0.1045	-0.00308				-0.1045	-0.00308
-0.1013	-0.00307				-0.1013	-0.00307
-0.0982	-0.00297				-0.0982	-0.00297
-0.0951	-0.00302				-0.0951	-0.00302
-0.0923	-0.00301				-0.0923	-0.00301
-0.0892	-0.00306				-0.0892	-0.00306
-0.0862	-0.00308				-0.0862	-0.00308
-0.0831	-0.00307				-0.0831	-0.00307
-0.0802	-0.00297				-0.0802	-0.00297
-0.077	-0.00301				-0.077	-0.00301
-0.0741	-0.00305				-0.0741	-0.00305
-0.071	-0.00298				-0.071	-0.00298
-0.0681	-0.00305				-0.0681	-0.00305
-0.0651	-0.00304				-0.0651	-0.00304
-0.0621	-0.00297				-0.0621	-0.00297
-0.0591	-0.00302				-0.0591	-0.00302
-0.0552	-0.003				-0.0552	-0.003
-0.0531	-0.00295				-0.0531	-0.00295
-0.0502	-0.00295				-0.0502	-0.00295
-0.0473	-0.00298				-0.0473	-0.00298
-0.0444	-0.00295				-0.0444	-0.00295
-0.0411	-0.00299				-0.0411	-0.00299
-0.0384	-0.00298				-0.0384	-0.00298
-0.0353	-0.00295				-0.0353	-0.00295
-0.0318	-0.00293				-0.0318	-0.00293
-0.029	-0.00202				-0.029	-0.00202
-0.0262	-0.00177				-0.0262	-0.00177
-0.0233	-0.00156				-0.0233	-0.00156
-0.0207	-0.00154				-0.0207	-0.00154
-0.0173	-0.00145				-0.0173	-0.00145
-0.0142	-0.00142				-0.0142	-0.00142
-0.011	-0.0014				-0.011	-0.0014
-0.009	-0.00145				-0.009	-0.00145
-0.005	-0.00141				-0.005	-0.00141
-0.0025	-0.00141				-0.0025	-0.00141
0.0006	-0.00141				0.0006	-0.00141
0.0038	-0.00131				0.0038	-0.00131
0.0069	-0.00136				0.0069	-0.00136
0.0096	-0.00136				0.0096	-0.00136
0.0128	-0.00133				0.0128	-0.00133
0.0161	-0.00133				0.0161	-0.00133
0.019	-0.00134				0.019	-0.00134
0.0219	-0.00135				0.0219	-0.00135
0.0242	-0.00128				0.0242	-0.00128
0.0278	-0.00134				0.0278	-0.00134
0.0308	-0.00125				0.0308	-0.00125
0.0334	-0.00128				0.0334	-0.00128
0.0368	-0.00121				0.0368	-0.00121
0.0398	-0.00126				0.0398	-0.00126
0.0431	-0.00127				0.0431	-0.00127
0.0451	-0.00127				0.0451	-0.00127
0.0491	-0.00124				0.0491	-0.00124
0.0519	-0.00118				0.0519	-0.00118
0.0543	0.00216				0.0543	0.00216
0.0577	0.0022				0.0577	0.0022
0.0608	0.00221				0.0608	0.00221
0.0637	0.00225				0.0637	0.00225
0.0671	0.00226				0.0671	0.00226
0.0705	0.00227				0.0705	0.00227
0.0731	0.00227				0.0731	0.00227
0.0757	0.0023				0.0757	0.0023
0.0792	0.00237				0.0792	0.00237
0.0818	0.00252				0.0818	0.00252
0.0848	0.00274				0.0848	0.00274
0.0881	0.00301				0.0881	0.00301
0.0901	0.00312				0.0901	0.00312
0.0938	0.00327				0.0938	0.00327
0.0966	0.00328				0.0966	0.00328
0.0999	0.00335				0.0999	0.00335
0.1029	0.00333				0.1029	0.00333
0.1061	0.00333				0.1061	0.00333
0.1084	0.0033				0.1084	0.0033
0.1117	0.00337				0.1117	0.00337
0.1152	0.00344				0.1152	0.00344
0.1179	0.00333				0.1179	0.00333
0.1208	0.00336				0.1208	0.00336
0.1238	0.00337				0.1238	0.00337
0.127	0.0033				0.127	0.0033
0.1299	0.0034				0.1299	0.0034
0.1329	0.0034				0.1329	0.0034
0.1353	0.0034				0.1353	0.0034
0.1388	0.0034				0.1388	0.0034
0.1418	0.00338				0.1418	0.00338
0.1447	0.00343				0.1447	0.00343
0.1478	0.00344				0.1478	0.00344
0.1508	0.00342				0.1508	0.00342

## Sheet: Fig. 4c
2 K				4 K				6 K				8 K				10 K
Magnetic field (T)	MCD signal (%)	Magnetic field (T)	MCD signal (%)	Magnetic field (T)	MCD signal (%)	Magnetic field (T)	MCD signal (%)	Magnetic field (T)	MCD signal (%)	Magnetic field (T)	MCD signal (%)	Magnetic field (T)	MCD signal (%)	Magnetic field (T)	MCD signal (%)	Magnetic field (T)	MCD signal (%)	Magnetic field (T)	MCD signal (%)
-0.25	0.00285	-0.0982	0.000733	-0.203	0.000955	-0.0963	-0.00136	0.2	-0.00512	-0.1027	-0.00111	0.2008	-0.00438	-0.0989	-0.00111	0.2503	-0.00358	0.0604	-0.00218
-0.2513	0.00287	-0.0998	0.000713	-0.1993	0.000962	-0.0989	-0.00136	0.2033	-0.00514	-0.0989	-0.00114	0.1983	-0.00439	-0.1031	-0.00112	0.2449	-0.00353	0.0597	-0.00203
-0.253	0.00291	-0.095	0.000728	-0.195	0.000872	-0.0951	-0.00138	0.2036	-0.00512	-0.0949	-0.00115	0.1951	-0.00441	-0.1036	-0.00108	0.2509	-0.00353	0.0585	-0.00209
-0.2493	0.00289	-0.0913	0.000727	-0.191	0.000804	-0.0914	-0.00141	0.1988	-0.00519	-0.0912	-0.00111	0.1916	-0.00433	-0.0988	-0.00114	0.2485	-0.00361	0.0577	-0.00208
-0.2521	0.00291	-0.0874	0.000768	-0.187	0.000905	-0.0872	-0.00135	0.1951	-0.00517	-0.0872	-0.00118	0.1872	-0.00414	-0.0949	-0.0012	0.2475	-0.00359	0.0565	-0.00202
-0.2543	0.00295	-0.0833	0.000709	-0.1832	0.000862	-0.0833	-0.00141	0.1913	-0.00523	-0.083	-0.00122	0.1828	-0.00381	-0.091	-0.00116	0.2457	-0.00366	0.0555	-0.00211
-0.2481	0.00294	-0.0787	0.000737	-0.1792	0.000854	-0.0788	-0.0014	0.1872	-0.00509	-0.0796	-0.00117	0.1789	-0.00354	-0.0874	-0.00119	0.2431	-0.00347	0.0547	-0.00202
-0.2428	0.00293	-0.0758	0.000691	-0.1751	0.000852	-0.0747	-0.0014	0.183	-0.00517	-0.0748	-0.00116	0.1755	-0.00349	-0.0831	-0.00116	0.2414	-0.00356	0.0535	-0.002
-0.2374	0.00294	-0.071	0.000672	-0.1709	0.000799	-0.0709	-0.00147	0.1793	-0.00512	-0.0709	-0.00116	0.1714	-0.00341	-0.0787	-0.00121	0.2393	-0.00357	0.0525	-0.00205
-0.2333	0.00295	-0.0664	0.000746	-0.1676	0.000796	-0.0672	-0.00144	0.1752	-0.00516	-0.0673	-0.00118	0.1666	-0.00343	-0.0749	-0.00123	0.2369	-0.00353	0.0517	-0.00202
-0.2276	0.00293	-0.0626	0.000738	-0.1627	0.000776	-0.063	-0.00144	0.1709	-0.00514	-0.063	-0.00123	0.163	-0.00346	-0.0717	-0.0012	0.2355	-0.00344	0.0509	-0.00206
-0.2233	0.00291	-0.0596	0.000655	-0.1588	0.000779	-0.0591	-0.00147	0.1669	-0.00487	-0.0591	-0.00121	0.1591	-0.00347	-0.0673	-0.00118	0.2331	-0.00355	0.0496	-0.00196
-0.2175	0.00289	-0.0544	0.000692	-0.1554	0.000777	-0.0549	-0.00152	0.1637	-0.0044	-0.0548	-0.00123	0.1554	-0.00343	-0.063	-0.00127	0.2315	-0.00352	0.0484	-0.00195
-0.2134	0.00287	-0.0506	0.000671	-0.1512	0.000684	-0.051	-0.00145	0.1592	-0.00402	-0.0508	-0.00123	0.1511	-0.00339	-0.0592	-0.00126	0.2294	-0.0035	0.0475	-0.0019
-0.2076	0.00294	-0.0479	0.000599	-0.147	0.000786	-0.0475	-0.00145	0.1548	-0.004	-0.0471	-0.00126	0.1476	-0.00334	-0.0552	-0.00124	0.2268	-0.00354	0.0468	-0.00194
-0.2035	0.00289	-0.0436	0.000696	-0.1428	0.000712	-0.0429	-0.00145	0.1505	-0.00402	-0.0433	-0.00126	0.143	-0.00337	-0.051	-0.00128	0.2254	-0.00351	0.0455	-0.00187
-0.1975	0.00291	-0.0387	0.00062	-0.1389	0.000798	-0.0389	-0.00143	0.1471	-0.00394	-0.0392	-0.00117	0.1386	-0.0033	-0.0473	-0.0013	0.2231	-0.00344	0.0447	-0.00189
-0.1931	0.0029	-0.0352	0.000644	-0.1347	0.000766	-0.035	-0.00153	0.1438	-0.004	-0.0351	-0.00122	0.1349	-0.00332	-0.0431	-0.00146	0.2208	-0.00356	0.0437	-0.00186
-0.1886	0.00293	-0.0306	0.000705	-0.1309	0.000723	-0.0312	-0.00151	0.1393	-0.00393	-0.0318	-0.00122	0.1307	-0.00329	-0.0391	-0.00143	0.2195	-0.00346	0.0424	-0.00184
-0.1835	0.00283	-0.0273	0.000659	-0.1277	0.000723	-0.027	-0.00146	0.1347	-0.00393	-0.0275	-0.00125	0.1271	-0.00327	-0.0351	-0.00148	0.2173	-0.00351	0.0418	-0.00194
-0.1776	0.00287	-0.0224	0.000655	-0.1233	0.000629	-0.0231	-0.00149	0.131	-0.00399	-0.0234	-0.00124	0.1231	-0.00331	-0.0311	-0.0015	0.2151	-0.00346	0.0404	-0.00189
-0.1733	0.00287	-0.02	0.000675	-0.1192	0.000451	-0.0193	-0.00151	0.1274	-0.00395	-0.0189	-0.00128	0.1192	-0.00329	-0.0272	-0.00148	0.2136	-0.00355	0.0397	-0.00186
-0.1676	0.0029	-0.0156	0.000655	-0.1154	0.000192	-0.0155	-0.00145	0.1232	-0.0039	-0.0151	-0.00124	0.115	-0.00326	-0.0229	-0.00148	0.211	-0.00348	0.0385	-0.0018
-0.1635	0.0029	-0.0114	0.000605	-0.1111	-0.000152	-0.0109	-0.0015	0.119	-0.00379	-0.0117	-0.00128	0.1107	-0.00329	-0.0192	-0.00151	0.2091	-0.00339	0.0377	-0.00178
-0.1575	0.00285	-0.0076	0.000639	-0.1059	-0.00028	-0.0073	-0.00148	0.1158	-0.00389	-0.0077	-0.00131	0.1071	-0.00319	-0.0155	-0.00153	0.2075	-0.00353	0.0365	-0.00181
-0.1532	0.00292	-0.0038	0.000653	-0.1026	-0.000342	-0.0039	-0.00158	0.1113	-0.0038	-0.0031	-0.00127	0.103	-0.00326	-0.0112	-0.00152	0.2051	-0.00351	0.0354	-0.00182
-0.1476	0.00284	0.0014	0.000608	-0.0989	-0.000338	0.0012	-0.00157	0.1067	-0.00386	0.0007	-0.00131	0.0989	-0.00331	-0.007	-0.00155	0.2036	-0.00343	0.0347	-0.00173
-0.1434	0.00289	0.005	0.00059	-0.0954	-0.00037	0.0051	-0.00153	0.1032	-0.00386	0.0046	-0.00123	0.0947	-0.00323	-0.0033	-0.00152	0.201	-0.00358	0.0334	-0.00179
-0.1388	0.00283	0.0093	0.000591	-0.0912	-0.000382	0.0092	-0.00151	0.0994	-0.0038	0.009	-0.00127	0.0906	-0.00327	0.0007	-0.0015	0.1996	-0.00344	0.0328	-0.00182
-0.1333	0.00292	0.0128	0.000564	-0.087	-0.000371	0.0129	-0.00154	0.0949	-0.00374	0.0127	-0.00125	0.0871	-0.00321	0.0047	-0.00156	0.197	-0.00346	0.0315	-0.0017
-0.1275	0.00281	0.017	0.000583	-0.0838	-0.000404	0.0171	-0.00155	0.0917	-0.0038	0.0173	-0.0013	0.0835	-0.0032	0.0092	-0.00153	0.1956	-0.00349	0.0307	-0.00181
-0.1233	0.00287	0.0214	0.000565	-0.0792	-0.000428	0.0207	-0.00155	0.0872	-0.00376	0.0207	-0.00129	0.0793	-0.00321	0.0128	-0.00158	0.1931	-0.00343	0.0295	-0.00183
-0.1173	0.00282	0.0256	0.000545	-0.0754	-0.000387	0.0248	-0.00155	0.083	-0.00372	0.0249	-0.00132	0.0752	-0.00323	0.0174	-0.00152	0.1914	-0.00346	0.0288	-0.00184
-0.1133	0.00281	0.0287	0.000513	-0.071	-0.000469	0.0293	-0.00155	0.0794	-0.00377	0.0288	-0.00132	0.0714	-0.00322	0.0207	-0.00156	0.189	-0.00333	0.0274	-0.00184
-0.1074	0.00284	0.0336	0.000566	-0.0673	-0.000479	0.0332	-0.0016	0.0752	-0.00378	0.033	-0.00134	0.0672	-0.00315	0.0247	-0.00156	0.187	-0.00337	0.0264	-0.00175
-0.1032	0.00287	0.0372	0.000491	-0.0632	-0.000515	0.0372	-0.00159	0.0708	-0.00371	0.0369	-0.00131	0.0632	-0.00313	0.0293	-0.00159	0.1851	-0.00336	0.0257	-0.00167
-0.0987	0.00282	0.0414	0.000544	-0.0591	-0.000444	0.0413	-0.00156	0.0669	-0.00374	0.0411	-0.00134	0.0595	-0.00319	0.033	-0.00153	0.1835	-0.00324	0.0245	-0.0017
-0.0934	0.00276	0.0453	0.000522	-0.0555	-0.000476	0.0454	-0.00162	0.0632	-0.00375	0.0454	-0.00139	0.055	-0.00315	0.0369	-0.00163	0.1814	-0.00324	0.0237	-0.00177
-0.0872	0.0028	0.048	0.000516	-0.051	-0.000485	0.049	-0.00155	0.0591	-0.00367	0.0492	-0.00136	0.051	-0.00307	0.041	-0.00155	0.1788	-0.0032	0.0227	-0.00183
-0.0831	0.00277	0.0524	0.000494	-0.0475	-0.000458	0.0525	-0.00164	0.0547	-0.00375	0.0529	-0.0015	0.0469	-0.00154	0.0451	-0.00161	0.1769	-0.00301	0.0218	-0.00176
-0.0777	0.00276	0.0574	0.00048	-0.0429	-0.000536	0.0567	-0.00164	0.051	-0.00369	0.0566	-0.0037	0.0429	-0.00133	0.0489	-0.00165	0.1751	-0.00303	0.0205	-0.00179
-0.0735	0.00276	0.0608	0.000476	-0.0389	-0.000519	0.0613	-0.00242	0.0475	-0.00365	0.0608	-0.00374	0.0389	-0.00132	0.0529	-0.00305	0.1731	-0.00291	0.0199	-0.00184
-0.0675	0.00269	0.0655	0.000484	-0.0357	-0.0005	0.065	-0.00418	0.0433	-0.00361	0.0648	-0.00376	0.0352	-0.00129	0.0571	-0.00346	0.1716	-0.00296	0.0186	-0.00184
-0.0627	0.00262	0.0692	0.000492	-0.0315	-0.000518	0.0683	-0.00419	0.0389	-0.00363	0.0699	-0.00377	0.0308	-0.00138	0.0608	-0.00349	0.1694	-0.00281	0.0178	-0.00175
-0.0574	0.00234	0.0736	0.000431	-0.0266	-0.00051	0.0732	-0.00418	0.0354	-0.00358	0.0732	-0.00376	0.0267	-0.00136	0.0653	-0.00344	0.167	-0.00282	0.0165	-0.00166
-0.0529	0.00212	0.0761	0.000419	-0.0227	-0.00052	0.0769	-0.00423	0.0313	-0.00318	0.077	-0.00379	0.0227	-0.00127	0.069	-0.00346	0.1654	-0.00282	0.0158	-0.00183
-0.0473	0.00186	0.0811	0.000379	-0.0193	-0.000562	0.0809	-0.00423	0.0266	-0.00148	0.0806	-0.00375	0.0192	-0.00125	0.0723	-0.00352	0.1627	-0.00276	0.0147	-0.00184
-0.0435	0.00171	0.0842	-0.00222	-0.0159	-0.000504	0.0849	-0.00423	0.023	-0.00148	0.0851	-0.00383	0.0152	-0.00119	0.0766	-0.00352	0.161	-0.00284	0.0137	-0.00173
-0.0378	0.00156	0.0884	-0.00231	-0.0109	-0.000526	0.089	-0.00425	0.0194	-0.00141	0.0894	-0.00383	0.0112	-0.00124	0.0809	-0.00353	0.1591	-0.00277	0.0126	-0.00173
-0.0335	0.00153	0.0932	-0.00232	-0.0074	-0.000545	0.0933	-0.00423	0.0153	-0.0014	0.093	-0.00382	0.0072	-0.00123	0.0842	-0.00357	0.1576	-0.00278	0.0115	-0.00171
-0.0277	0.00141	0.0969	-0.00227	-0.0032	-0.000604	0.0969	-0.00431	0.0109	-0.0014	0.0962	-0.00384	0.0033	-0.0012	0.0888	-0.00359	0.1551	-0.00277	0.0105	-0.0017
-0.0234	0.0014	0.1009	-0.00229	0.0009	-0.000695	0.1011	-0.0043	0.0074	-0.00136	0.1005	-0.0038	-0.0008	-0.00122	0.0933	-0.00347	0.1536	-0.0027	0.0098	-0.00179
-0.0179	0.00139	0.1033	-0.00227	0.005	-0.00294	0.1031	-0.00426	0.0039	-0.00138	0.1026	-0.0038	-0.0046	-0.0012	0.0969	-0.00362	0.1511	-0.00273	0.0087	-0.00176
-0.0136	0.00143	0.0982	-0.00224	0.009	-0.00298	0.0994	-0.00433	-0.0006	-0.00134	0.0989	-0.0038	-0.009	-0.00124	0.1009	-0.00369	0.1496	-0.00269	0.0076	-0.00174
-0.0079	0.00132	0.0958	-0.00227	0.0129	-0.00299	0.0951	-0.0043	-0.0046	-0.00134	0.0943	-0.00384	-0.0127	-0.00116	0.103	-0.00364	0.1471	-0.00273	0.0068	-0.00177
-0.0032	0.00141	0.0915	-0.00228	0.0168	-0.00308	0.091	-0.00434	-0.0085	-0.0013	0.0908	-0.00382	-0.0165	-0.00114	0.0994	-0.00368	0.1454	-0.00269	0.0058	-0.00175
0.0022	0.00132	0.0872	-0.00228	0.0209	-0.00304	0.0874	-0.00433	-0.0131	-0.00126	0.087	-0.00384	-0.0207	-0.00109	0.0943	-0.0037	0.1432	-0.0026	0.0048	-0.00175
0.0061	0.00133	0.0831	-0.00222	0.0252	-0.00306	0.0837	-0.00422	-0.0168	-0.00124	0.083	-0.00382	-0.026	-0.000996	0.0909	-0.00368	0.1416	-0.00276	0.0035	-0.00176
0.012	0.00131	0.0798	-0.00224	0.0293	-0.00308	0.0791	-0.00424	-0.0202	-0.00128	0.0794	-0.00382	-0.0289	-0.00103	0.0871	-0.00364	0.1391	-0.00272	0.0024	-0.00168
0.0166	0.00127	0.0754	-0.00223	0.0333	-0.00307	0.0754	-0.00431	-0.0245	-0.00119	0.0747	-0.00387	-0.0326	-0.000919	0.0835	-0.00359	0.1371	-0.00274	0.0017	-0.00173
0.0223	0.00133	0.0713	-0.00224	0.0372	-0.00312	0.071	-0.00431	-0.0288	-0.00118	0.0709	-0.00384	-0.0367	-0.000881	0.0792	-0.00366	0.1354	-0.00271	0.0006	-0.00171
0.0266	0.00126	0.0673	-0.00226	0.0413	-0.00316	0.067	-0.00428	-0.0326	-0.00122	0.0663	-0.00384	-0.0413	-0.000932	0.0752	-0.00359	0.1333	-0.00269	-0.0009	-0.00167
0.0316	0.00125	0.0633	-0.00221	0.0454	-0.00319	0.063	-0.00431	-0.0372	-0.00111	0.063	-0.00385	-0.0454	-0.000929	0.0712	-0.00358	0.1311	-0.00274	-0.0019	-0.00176
0.037	0.00128	0.0597	-0.00221	0.0488	-0.00313	0.059	-0.0043	-0.0407	-0.00108	0.0587	-0.00379	-0.0489	-0.000861	0.0669	-0.0036	0.1295	-0.00272	-0.0019	-0.00167
0.0415	0.00123	0.0551	-0.00222	0.0525	-0.0032	0.0554	-0.00422	-0.045	-0.00111	0.055	-0.00376	-0.0525	-0.000817	0.063	-0.00358	0.1273	-0.00266	-0.0041	-0.00174
0.0475	-0.0014	0.0517	-0.00218	0.0569	-0.00325	0.0513	-0.00425	-0.049	-0.00108	0.0512	-0.00377	-0.0568	-0.000841	0.0593	-0.00356	0.1249	-0.00263	-0.0041	-0.00172
0.0525	-0.00134	0.0475	-0.00222	0.0614	-0.00325	0.0469	-0.00422	-0.0528	-0.00103	0.0473	-0.00381	-0.0612	-0.000852	0.0546	-0.00354	0.1235	-0.00272	-0.0058	-0.00168
0.0569	-0.00137	0.0427	-0.00225	0.0653	-0.00329	0.0431	-0.00423	-0.0568	-0.00103	0.0431	-0.00373	-0.065	-0.000882	0.051	-0.00349	0.121	-0.00261	-0.0068	-0.00165
0.0625	-0.00143	0.0392	-0.00216	0.0689	-0.00333	0.0394	-0.00427	-0.061	-0.000977	0.0392	-0.00373	-0.0687	-0.000779	0.0475	-0.00273	0.1196	-0.00266	-0.0082	-0.00168
0.0673	-0.00146	0.0353	-0.00218	0.0721	-0.00331	0.0353	-0.00425	-0.0652	-0.000994	0.0352	-0.00374	-0.0729	-0.000811	0.0431	-0.00146	0.1171	-0.00266	-0.0092	-0.00172
0.0717	-0.00142	0.0318	-0.00216	0.0766	-0.00329	0.0307	-0.00422	-0.069	-0.00102	0.0307	-0.00359	-0.0765	-0.000804	0.0387	-0.00145	0.115	-0.00266	-0.0101	-0.00171
0.0777	-0.00146	0.0277	-0.00216	0.0813	-0.00331	0.027	-0.00423	-0.0729	-0.00104	0.0267	-0.00136	-0.0811	-0.00079	0.035	-0.00149	0.113	-0.00264	-0.0111	-0.00164
0.0821	-0.00147	0.0234	-0.00217	0.0851	-0.00336	0.0236	-0.00421	-0.0772	-0.00101	0.0231	-0.00128	-0.085	-0.000821	0.0317	-0.00142	0.1116	-0.0027	-0.0111	-0.00168
0.0867	-0.00143	0.0188	-0.00218	0.0885	-0.00333	0.0192	-0.0042	-0.0813	-0.001	0.0199	-0.0013	-0.0885	-0.000743	0.0267	-0.00141	0.109	-0.00261	-0.013	-0.00166
0.0923	-0.00145	0.0152	-0.00213	0.0923	-0.00333	0.015	-0.00417	-0.085	-0.000983	0.0154	-0.00136	-0.0929	-0.000767	0.0234	-0.00142	0.1068	-0.0026	-0.0131	-0.00165
0.0966	-0.00142	0.0112	-0.00217	0.0971	-0.00338	0.0107	-0.00418	-0.0883	-0.000928	0.0111	-0.0013	-0.0967	-0.00078	0.019	-0.00139	0.1055	-0.00258	-0.0139	-0.00163
0.1027	-0.00143	0.0075	-0.00214	0.1009	-0.00338	0.0073	-0.0041	-0.0927	-0.00098	0.0069	-0.00126	-0.1001	-0.000657	0.0152	-0.00137	0.1031	-0.00265	-0.0161	-0.00167
0.1066	-0.00145	0.0037	-0.00215	0.1046	-0.00339	0.0032	-0.00417	-0.0967	-0.000926	0.0031	-0.00124	-0.1046	-0.000636	0.0111	-0.0014	0.1016	-0.00255	-0.0166	-0.00174
0.1124	-0.00149	-0.0009	-0.00211	0.1088	-0.00336	-0.0008	-0.00397	-0.1008	-0.00096	-0.0004	-0.00125	-0.1091	-0.000627	0.0073	-0.00139	0.0988	-0.00255	-0.0176	-0.00174
0.1165	-0.00152	-0.0049	-0.00217	0.113	-0.0034	-0.005	-0.0017	-0.1054	-0.000943	-0.005	-0.00125	-0.113	-0.000636	0.0034	-0.00141	0.0973	-0.00258	-0.019	-0.00164
0.1228	-0.00147	-0.009	-0.00214	0.1168	-0.00341	-0.0092	-0.00164	-0.109	-0.000996	-0.0085	-0.00117	-0.1172	-0.000672	-0.0007	-0.00138	0.0949	-0.0026	-0.02	-0.00171
0.1268	-0.00152	-0.012	-0.00214	0.1208	-0.0034	-0.0127	-0.00159	-0.1128	-0.000922	-0.0131	-0.00124	-0.1209	-0.000595	-0.0055	-0.00127	0.0934	-0.00261	-0.0211	-0.00174
0.1325	-0.0015	-0.017	-0.0021	0.125	-0.00343	-0.0173	-0.00161	-0.1168	-0.000965	-0.0171	-0.00117	-0.125	-0.000521	-0.0092	-0.00132	0.091	-0.00257	-0.0215	-0.00159
0.1366	-0.00146	-0.0207	-0.00209	0.1286	-0.00346	-0.0219	-0.00159	-0.1209	-0.000902	-0.0209	-0.00125	-0.1289	-0.000364	-0.0128	-0.00134	0.0896	-0.00252	-0.0225	-0.00155
0.1419	-0.00156	-0.024	-0.00208	0.1329	-0.00349	-0.025	-0.00155	-0.1252	-0.000925	-0.0241	-0.00118	-0.1337	-0.000125	-0.0162	-0.00133	0.087	-0.00263	-0.024	-0.00164
0.1476	-0.00154	-0.0289	-0.00209	0.137	-0.00356	-0.0281	-0.00162	-0.1291	-0.000846	-0.0285	-0.00116	-0.137	-0.00013	-0.0211	-0.0013	0.0857	-0.00257	-0.0248	-0.00164
0.1518	-0.00155	-0.0336	-0.00201	0.1407	-0.00363	-0.0328	-0.00162	-0.1333	-0.000864	-0.0334	-0.00114	-0.1406	-7e-05	-0.025	-0.00133	0.0831	-0.00262	-0.025	-0.00158
0.1575	-0.00173	-0.0392	-0.002	0.1447	-0.00386	-0.0367	-0.00159	-0.137	-0.000789	-0.037	-0.00118	-0.1453	-0.000133	-0.029	-0.00125	0.0809	-0.00257	-0.0269	-0.00161
0.1615	-0.00214	-0.0447	-2.13e-05	0.1489	-0.00441	-0.0412	-0.00151	-0.14	-0.000749	-0.0406	-0.00118	-0.149	-7.6e-05	-0.033	-0.00129	0.0794	-0.00249	-0.0272	-0.00163
0.1668	-0.00264	-0.0504	0.0006074	0.1521	-0.00487	-0.045	-0.0015	-0.1449	-0.000173	-0.045	-0.00116	-0.1522	-4.7e-05	-0.0366	-0.00126	0.0772	-0.00228	-0.028	-0.0017
0.1724	-0.00296	-0.0537	0.0006197	0.1573	-0.00496	-0.0485	-0.00147	-0.1491	0.000306	-0.0488	-0.00113	-0.1567	3.6e-05	-0.0406	-0.00125	0.0751	-0.00222	-0.0302	-0.00115
0.1767	-0.00307	-0.0592	0.0007112	0.1615	-0.00494	-0.0537	-0.00138	-0.1531	0.00039	-0.0527	-0.00112	-0.1613	3.5e-05	-0.0453	-0.00124	0.0735	-0.00219	-0.0305	-0.000755
0.1824	-0.00306	-0.0641	0.0007081	0.1649	-0.00494	-0.0573	-0.00134	-0.1567	0.000521	-0.0573	-0.00106	-0.1649	-6.4e-05	-0.049	-0.00125	0.0716	-0.00231	-0.0318	-0.000701
0.1866	-0.00322	-0.0696	0.0007256	0.169	-0.00502	-0.0608	-0.00139	-0.1608	0.000526	-0.0613	-0.00107	-0.1687	4.5e-05	-0.0521	-0.00127	0.0696	-0.00223	-0.0323	-0.000633
0.1925	-0.00333	-0.0736	0.0006496	0.1727	-0.00524	-0.0646	-0.0014	-0.1649	0.000572	-0.0653	-0.00107	-0.1727	7.3e-05	-0.0568	-0.00122	0.0671	-0.00232	-0.034	-0.000632
0.1965	-0.00354	-0.0796	0.0006386	0.1771	-0.0054	-0.0687	-0.00137	-0.1689	0.000688	-0.069	-0.0009985	-0.1774	0.000118	-0.0612	-0.00124	0.0657	-0.00226	-0.0351	-0.000612
0.2024	-0.00366	-0.0836	0.0007246	0.181	-0.00554	-0.0729	-0.00137	-0.1729	0.000932	-0.0723	-0.00106	-0.181	0.000237	-0.0648	-0.0012	0.0635	-0.0022	-0.0357	-0.000693
0.2066	-0.0037	-0.0894	0.0007234	0.1852	-0.00557	-0.0766	-0.00135	-0.1773	0.00101	-0.0763	-0.00103	-0.1846	0.000502	-0.0689	-0.00124	0.0608	-0.00221	-0.0367	-0.000731
0.2124	-0.00368	-0.0937	0.0006877	0.1889	-0.00561	-0.0808	-0.0014	-0.181	0.00108	-0.0813	-0.00104	-0.1889	0.000829	-0.0726	-0.00118	0.0595	-0.00218	-0.0381	-0.000689
0.2177	-0.00373	-0.0994	0.0006774	0.1928	-0.0056	-0.0849	-0.00134	-0.1851	0.00115	-0.0847	-0.00104	-0.1928	0.000996	-0.0768	-0.00116	0.0571	-0.00213	-0.0391	-0.000586
0.2218	-0.00379	-0.1009	0.0007169	0.1968	-0.00559	-0.089	-0.00133	-0.1887	0.00109	-0.0892	-0.0009704	-0.1965	0.00104	-0.0809	-0.00116	0.0548	-0.00215	-0.0391	-0.000574
0.2274	-0.00372			0.2009	-0.00566	-0.0929	-0.00137	-0.1932	0.00109	-0.093	-0.0009925	-0.2008	0.00105	-0.0851	-0.00116	0.0535	-0.0021	-0.0409	-0.000626
0.2319	-0.00373			0.2027	-0.00563	-0.0967	-0.00132	-0.197	0.00115	-0.0971	-0.00098845	-0.2027	0.00109	-0.089	-0.00114	0.0516	-0.00198	-0.0412	-0.000663
0.2369	-0.00371			0.1993	-0.0057	-0.1009	-0.00134	-0.2006	0.00118	-0.1009	-0.00099555	-0.199	0.000983	-0.0933	-0.00116	0.0489	-0.00189	-0.0427	-0.000664
0.2426	-0.00366			0.1951	-0.00563			-0.2031	0.00111			-0.1949	0.000919	-0.0971	-0.00114	0.0475	-0.00187	-0.044	-0.000658
0.2466	-0.0037			0.191	-0.00565			-0.1988	0.00106			-0.191	0.000885	-0.1003	-0.00108	0.045	-0.00178	-0.045	-0.000596
0.2516	-0.00374			0.1868	-0.00566			-0.1951	0.00108			-0.1869	0.000583			0.0435	-0.00181	-0.0463	-0.000706
0.2537	-0.00375			0.1831	-0.00566			-0.1909	0.00103			-0.1826	0.000297			0.041	-0.00179	-0.0462	-0.000632
0.2478	-0.00377			0.1791	-0.0057			-0.1872	0.00103			-0.1791	8e-05			0.0389	-0.00186	-0.048	-0.000694
0.243	-0.00377			0.1752	-0.0057			-0.1832	0.000978			-0.1749	-3.6e-05			0.0376	-0.00175	-0.0491	-0.000699
0.2385	-0.00377			0.1714	-0.0057			-0.1791	0.000993			-0.171	-7.2e-05			0.0351	-0.0018	-0.0496	-0.000547
0.2331	-0.00385			0.166	-0.00577			-0.1749	0.000953			-0.1668	-6.5e-05			0.0336	-0.0018	-0.0512	-0.000468
0.227	-0.00381			0.163	-0.00577			-0.1717	0.000898			-0.163	-6.3e-05			0.0316	-0.00168	-0.0519	-0.000632
0.2239	-0.00377			0.1591	-0.00571			-0.1667	0.000692			-0.1594	-8.5e-05			0.029	-0.00173	-0.0528	-0.000622
0.2177	-0.00382			0.1558	-0.00568			-0.163	0.000196			-0.1551	-0.0001			0.0276	-0.00169	-0.054	-0.000653
0.2132	-0.00382			0.1512	-0.00569			-0.1588	-0.000215			-0.1509	-0.000122			0.0255	-0.00172	-0.0543	-0.000717
0.2075	-0.00381			0.147	-0.00577			-0.155	-0.000213			-0.1477	-0.000214			0.0234	-0.00182	-0.0561	-0.000635
0.2025	-0.00384			0.1429	-0.00569			-0.1507	-0.000303			-0.143	-0.000183			0.0212	-0.00178	-0.0567	-0.00058
0.1981	-0.0038			0.1393	-0.00574			-0.1468	-0.000271			-0.1386	-0.000173			0.0197	-0.00174	-0.0578	-0.000568
0.1927	-0.00377			0.1353	-0.00569			-0.1433	-0.000323			-0.1349	-0.000242			0.0171	-0.00176	-0.0581	-0.00071
0.1883	-0.00376			0.1307	-0.00567			-0.1386	-0.00028			-0.1317	-0.000181			0.0156	-0.00179	-0.0604	-0.000602
0.1821	-0.00373			0.127	-0.00566			-0.1349	-0.000317			-0.1271	-0.000244			0.0132	-0.00176	-0.0608	-0.000595
0.1784	-0.00377			0.1233	-0.00561			-0.1312	-0.000301			-0.1234	-0.000235			0.0107	-0.00179	-0.0613	-0.000613
0.1727	-0.00375			0.1187	-0.00554			-0.1273	-0.000311			-0.1191	-0.000225			0.0092	-0.00179	-0.0588	-0.000643
0.1685	-0.00373			0.115	-0.00509			-0.1232	-0.000341			-0.1148	-0.000233			0.0076	-0.00178	-0.0583	-0.000501
0.1622	-0.00376			0.1113	-0.00467			-0.1194	-0.000343			-0.111	-0.000244			0.0051	-0.00173	-0.0573	-0.000573
0.1581	-0.00375			0.1074	-0.0045			-0.1156	-0.000389			-0.1068	-0.000306			0.0035	-0.00184	-0.0569	-0.000665
0.1526	-0.00371			0.1033	-0.00439			-0.1113	-0.000328			-0.1029	-0.000266			0.0016	-0.00182	-0.0548	-0.000596
0.1483	-0.00372			0.0988	-0.00437			-0.1067	-0.000419			-0.0989	-0.000272			-0.0007	-0.0018	-0.054	-0.000657
0.1425	-0.00368			0.0951	-0.00436			-0.1031	-0.000367			-0.0949	-0.000297			-0.003	-0.00171	-0.0535	-0.000593
0.1384	-0.00373			0.0915	-0.00436			-0.0994	-0.000322			-0.091	-0.000305			-0.0044	-0.00182	-0.0529	-0.000519
0.1325	-0.00371			0.0871	-0.00435			-0.095	-0.000426			-0.0867	-0.000263			-0.0068	-0.00169	-0.0508	-0.000629
0.1284	-0.00362			0.0831	-0.00438			-0.0908	-0.000437			-0.0824	-0.000296			-0.0092	-0.00172	-0.0504	-0.000563
0.1224	-0.00369			0.0793	-0.00435			-0.0868	-0.000376			-0.0788	-0.000289			-0.011	-0.00167	-0.0499	-0.000669
0.1184	-0.00369			0.0751	-0.00429			-0.0838	-0.000429			-0.0758	-0.000311			-0.0124	-0.0016	-0.0481	-0.000591
0.1125	-0.00367			0.071	-0.00427			-0.0792	-0.000453			-0.0714	-0.000285			-0.0151	-0.00181	-0.0477	-0.000663
0.1077	-0.00371			0.0673	-0.00425			-0.0752	-0.000398			-0.067	-0.000405			-0.0164	-0.00162	-0.046	-0.000701
0.1027	-0.00376			0.063	-0.00424			-0.0712	-0.000403			-0.0633	-0.00035			-0.0188	-0.00154	-0.0451	-0.000647
0.0982	-0.00364			0.0591	-0.00429			-0.0672	-0.000377			-0.0595	-0.000382			-0.0209	-0.00164	-0.045	-0.00073
0.0924	-0.0036			0.0549	-0.00419			-0.0637	-0.000419			-0.0546	-0.000381			-0.0225	-0.00165	-0.044	-0.000622
0.0876	-0.00363			0.0509	-0.00424			-0.0589	-0.000413			-0.051	-0.000437			-0.0247	-0.00163	-0.0415	-0.000602
0.084	-0.00365			0.0467	-0.00423			-0.0551	-0.000403			-0.0473	-0.00202			-0.0271	-0.0016	-0.0415	-0.000654
0.0783	-0.00368			0.0431	-0.00424			-0.0509	-0.000405			-0.0431	-0.00222			-0.0289	-0.000844	-0.04	-0.00067
0.0723	-0.00363			0.0394	-0.00425			-0.0465	-0.000461			-0.0391	-0.00216			-0.0304	-0.000743	-0.0389	-0.00063
0.0683	-0.00359			0.0353	-0.00416			-0.0429	-0.00044			-0.0352	-0.00221			-0.0328	-0.000684	-0.038	-0.000655
0.0626	-0.00348			0.0308	-0.0042			-0.0394	-0.000463			-0.0311	-0.00217			-0.0343	-0.000723	-0.0378	-0.000676
0.0576	-0.00331			0.0271	-0.00416			-0.0359	-0.000503			-0.0272	-0.00219			-0.0369	-0.000754	-0.0361	-0.000695
0.0524	-0.00305			0.0231	-0.00416			-0.031	-0.000748			-0.0233	-0.00222			-0.0391	-0.000703	-0.0348	-0.000655
0.0475	-0.00279			0.0193	-0.00413			-0.0271	-0.00257			-0.0192	-0.00223			-0.0404	-0.000664	-0.0337	-0.000572
0.0433	-0.00258			0.0149	-0.00414			-0.0235	-0.00264			-0.0158	-0.00226			-0.0427	-0.000769	-0.0328	-0.000613
0.0377	-0.00249			0.0107	-0.00418			-0.0193	-0.00258			-0.011	-0.00225			-0.0448	-0.000687	-0.0321	-0.000678
0.0336	-0.00235			0.007	-0.0041			-0.0154	-0.00262			-0.0074	-0.0022			-0.0466	-0.000656	-0.0308	-0.000624
0.0275	-0.00232			0.0032	-0.00411			-0.0112	-0.00269			-0.0034	-0.00223			-0.0491	-0.000632	-0.0306	-0.000621
0.0233	-0.00224			-0.0007	-0.0041			-0.0073	-0.0026			0.0007	-0.00224			-0.051	-0.000725	-0.0294	-0.000792
0.0179	-0.00222			-0.0047	-0.00175			-0.0039	-0.00262			0.0048	-0.00231			-0.0525	-0.000714	-0.0283	-0.000739
0.0125	-0.00218			-0.0092	-0.00171			0.0002	-0.00264			0.0093	-0.0023			-0.0552	-0.000704	-0.0272	-0.000751
0.0087	-0.00218			-0.0129	-0.00168			0.0051	-0.00265			0.0128	-0.00227			-0.0565	-0.000551	-0.0261	-0.0006
0.0034	-0.00217			-0.0171	-0.00164			0.0087	-0.00266			0.0165	-0.00234			-0.0588	-0.000728	-0.0253	-0.000632
-0.0025	-0.0021			-0.0202	-0.00164			0.0131	-0.00267			0.0207	-0.00235			-0.0604	-0.000579	-0.024	-0.000817
-0.0064	-0.00212			-0.0246	-0.00156			0.017	-0.00268			0.0253	-0.00239			-0.063	-0.000653	-0.023	-0.00072
-0.0122	-0.00215			-0.0292	-0.0016			0.0211	-0.00267			0.0288	-0.00243			-0.0648	-0.000663	-0.0221	-0.000695
-0.017	-0.00212			-0.0328	-0.00156			0.0248	-0.00269			0.0325	-0.00251			-0.067	-0.000642	-0.0218	-0.000652
-0.0222	-0.00209			-0.0363	-0.00159			0.0289	-0.00267			0.0368	-0.00248			-0.0685	-0.000608	-0.0201	-0.00072
-0.0267	-0.00206			-0.0407	-0.00156			0.033	-0.00273			0.0404	-0.00251			-0.0709	-0.000599	-0.0189	-0.000728
-0.0323	-0.00209			-0.045	-0.00151			0.0367	-0.00271			0.045	-0.00252			-0.0723	-0.000554	-0.019	-0.000687
-0.0365	-0.00201			-0.0485	-0.00149			0.041	-0.00273			0.049	-0.00256			-0.0745	-0.000523	-0.0168	-0.00066
-0.0425	-0.00207			-0.0532	-0.00138			0.0445	-0.00276			0.0525	-0.00264			-0.077	-0.000484	-0.0158	-0.000844
-0.0467	0.000622			-0.0571	-0.00137			0.0486	-0.00282			0.0566	-0.00263			-0.0784	-0.000542	-0.0158	-0.000661
-0.0523	0.000571			-0.0612	-0.00137			0.0529	-0.0029			0.0614	-0.00258			-0.0809	-0.000542	-0.0148	-0.000701
-0.0573	0.000638			-0.065	-0.00139			0.057	-0.00291			0.0653	-0.00259			-0.0828	-0.000507	-0.0131	-0.000723
-0.0617	0.000639			-0.0692	-0.00135			0.0611	-0.00287			0.069	-0.00262			-0.0844	-0.000501	-0.012	-0.000721
-0.0673	0.000622			-0.0731	-0.00138			0.065	-0.00288			0.0725	-0.00256			-0.0863	-0.000436	-0.0109	-0.000669
-0.0716	0.00062			-0.0766	-0.00137			0.0692	-0.00283			0.0768	-0.00258			-0.0892	-0.000574	-0.011	-0.000797
-0.0773	0.00064			-0.0809	-0.00129			0.0729	-0.00284			0.0809	-0.00258			-0.0905	-0.000515	-0.0099	-0.000734
-0.0813	0.000706			-0.0851	-0.00138			0.0762	-0.00292			0.0846	-0.00262			-0.0929	-0.000445	-0.0089	-0.000749
-0.0874	0.000657			-0.089	-0.00134			0.0805	-0.00283			0.0888	-0.00262			-0.0943	-0.000444	-0.0079	-0.000665
-0.0916	0.000651			-0.0926	-0.00131			0.0854	-0.00295			0.0932	-0.00261			-0.0969	-0.000406	-0.0057	-0.000833
-0.0976	0.000744			-0.0967	-0.00136			0.0894	-0.00285			0.0969	-0.00262			-0.0984	-0.000468	-0.005	-0.000639
-0.1016	0.000632			-0.1008	-0.0013			0.0929	-0.00289			0.1001	-0.00268			-0.1005	-0.000499	-0.0049	-0.000651
-0.1077	0.000703			-0.1046	-0.00132			0.096	-0.00282			0.1044	-0.00273			-0.1031	-0.000431	-0.0029	-0.00071
-0.1116	0.000725			-0.1088	-0.00131			0.1004	-0.00285			0.1089	-0.00274			-0.1044	-0.000436	-0.0019	-0.000701
-0.1172	0.000705			-0.1129	-0.00132			0.1049	-0.00289			0.1127	-0.00271			-0.1069	-0.000442	-0.0009	-0.000743
-0.1215	0.000694			-0.1167	-0.00132			0.1087	-0.00289			0.1173	-0.00275			-0.1084	-0.000381	-0.0004	-0.000707
-0.1274	0.000764			-0.1207	-0.00131			0.1128	-0.00293			0.1212	-0.00275			-0.1109	-0.000299	0.0011	-0.000841
-0.1326	0.000748			-0.1246	-0.00128			0.1173	-0.00293			0.1246	-0.00285			-0.1129	-0.000179	0.0019	-0.000689
-0.1367	0.000729			-0.1293	-0.00124			0.1209	-0.00292			0.1289	-0.00296			-0.1143	-0.000184	0.0031	-0.00078
-0.1424	0.000725			-0.1331	-0.00116			0.1252	-0.00295			0.1331	-0.00319			-0.1165	9.6e-05	0.0042	-0.000759
-0.1472	0.000732			-0.137	-0.00117			0.1291	-0.00299			0.1373	-0.00328			-0.1184	-0.000186	0.005	-0.000776
-0.1526	0.00081			-0.1403	-0.00102			0.1333	-0.00298			0.1411	-0.00334			-0.1208	-8.5e-05	0.006	-0.0008
-0.1569	0.00104			-0.1452	-0.000853			0.137	-0.00308			0.1452	-0.00336			-0.1227	-0.000146	0.0069	-0.000765
-0.1623	0.00136			-0.1491	-0.000307			0.1405	-0.00307			0.1491	-0.00334			-0.1246	0.000164	0.0079	-0.000689
-0.1683	0.00191			-0.1525	0.0002			0.1446	-0.00357			0.1541	-0.00334			-0.1271	-4.6e-05	0.0089	-0.000797
-0.1718	0.00222			-0.1568	0.000251			0.1488	-0.00411			0.1569	-0.00333			-0.1292	0.000131	0.0099	-0.000773
-0.1778	0.00236			-0.161	0.00024			0.153	-0.00429			0.1606	-0.00337			-0.1307	3.7e-05	0.011	-0.000844
-0.1828	0.0024			-0.1652	0.000275			0.1568	-0.0043			0.1648	-0.00345			-0.1324	5.3e-05	0.011	-0.000712
-0.1866	0.00244			-0.169	0.000456			0.1611	-0.00431			0.1702	-0.0035			-0.135	-0.000126	0.0123	-0.00075
-0.1922	0.00258			-0.1733	0.00048			0.1645	-0.00439			0.1728	-0.00348			-0.1366	4.8e-05	0.0137	-0.000764
-0.1965	0.00282			-0.177	0.000707			0.1693	-0.00447			0.1764	-0.00349			-0.1392	3.8e-05	0.0141	-0.000788
-0.2027	0.00295			-0.181	0.000774			0.1731	-0.0047			0.1809	-0.00369			-0.1405	5.5e-05	0.0151	-0.000842
-0.2066	0.00298			-0.1843	0.000874			0.1767	-0.0048			0.1848	-0.0039			-0.1428	0.000104	0.0159	-0.000823
-0.2124	0.003			-0.1887	0.000906			0.1807	-0.00481			0.1881	-0.00421			-0.1445	2.7e-05	0.0178	-0.000737
-0.2174	0.00293			-0.1932	0.00089			0.1848	-0.00487			0.1927	-0.00445			-0.1471	8.4e-05	0.0193	-0.000765
-0.2214	0.00299			-0.1975	0.000903			0.1893	-0.00488			0.1972	-0.00452			-0.1485	6.4e-05	0.0192	-0.000747
-0.2275	0.003			-0.201	0.000877			0.1931	-0.00493			0.2011	-0.00453			-0.1508	4.6e-05	0.02	-0.000746
-0.2315	0.00299							0.1975	-0.00495							-0.153	0.000178	0.0221	-0.000844
-0.2375	0.003							0.2003	-0.00486							-0.1544	0.000133	0.0219	-0.000802
-0.2415	0.003							0.2029	-0.00495							-0.1569	0.000147	0.0238	-0.000737
-0.2478	0.00298															-0.1588	0.000143	0.024	-0.000722
-0.2511	0.00304															-0.1606	0.000169	0.0261	-0.000851
-0.2541	0.00304															-0.1627	0.000186	0.0264	-0.000873
																-0.1644	0.000242	0.0281	-0.000918
																-0.1669	0.000156	0.029	-0.000793
																-0.1691	0.000318	0.0301	-0.000844
																-0.1706	0.000301	0.0311	-0.000886
																-0.1728	0.000443	0.0322	-0.00123
																-0.1751	0.00048	0.0328	-0.00177
																-0.1769	0.00053	0.0341	-0.00188
																-0.1787	0.000619	0.0351	-0.00179
																-0.1812	0.000638	0.0351	-0.00186
																-0.1825	0.000717	0.037	-0.00187
																-0.1849	0.000633	0.0379	-0.0018
																-0.1864	0.000675	0.0392	-0.00186
																-0.1889	0.000777	0.0401	-0.00176
																-0.1903	0.000835	0.0412	-0.00186
																-0.1928	0.000793	0.0419	-0.00169
																-0.1952	0.000805	0.0429	-0.00183
																-0.1964	0.000884	0.0437	-0.00181
																-0.1989	0.000856	0.0451	-0.00188
																-0.2004	0.000897	0.0461	-0.00185
																-0.2029	0.000862	0.0468	-0.00192
																-0.2051	0.000796	0.0469	-0.00185
																-0.2064	0.000895	0.0481	-0.00196
																-0.2089	0.000939	0.0501	-0.00198
																-0.2112	0.000898	0.051	-0.00192
																-0.2127	0.000949	0.051	-0.002
																-0.2148	0.000978	0.0529	-0.00206
																-0.2164	0.000911	0.0529	-0.00205
																-0.2188	0.000992	0.0545	-0.00214
																-0.2212	0.000952	0.0561	-0.00215
																-0.2225	0.000975	0.0566	-0.00209
																-0.2249	0.000888	0.0578	-0.00213
																-0.2268	0.000959	0.0581	-0.00218
																-0.2287	0.00102	0.0598	-0.00214
																-0.2311	0.000936	0.0604	-0.00213
																-0.2331	0.000984
																-0.2345	0.00105
																-0.2365	0.00103
																-0.2384	0.00107
																-0.2408	0.00102
																-0.2426	0.00108
																-0.2449	0.000994
																-0.247	0.00107
																-0.2491	0.00102
																-0.2504	0.00101
																-0.2514	0.00101
																-0.2492	0.00117
																-0.2473	0.00099
																-0.2454	0.00105
																-0.2431	0.000908
																-0.2416	0.000848
																-0.239	0.000991
																-0.2375	0.000896
																-0.2355	0.000966
																-0.2337	0.000897
																-0.231	0.000901
																-0.2294	0.000898
																-0.227	0.000942
																-0.2256	0.000907
																-0.2234	0.000882
																-0.2217	0.000944
																-0.219	0.000975
																-0.2175	0.000938
																-0.215	0.000836
																-0.2129	0.000862
																-0.2115	0.000859
																-0.2093	0.00096
																-0.2069	0.000869
																-0.2055	0.000842
																-0.2035	0.000912
																-0.2015	0.000881
																-0.199	0.000857
																-0.1976	0.000759
																-0.1956	0.000905
																-0.1935	0.000738
																-0.191	0.000824
																-0.1891	0.000753
																-0.1869	0.000744
																-0.1855	0.000736
																-0.1831	0.000608
																-0.1814	0.00059
																-0.1791	0.000453
																-0.1776	0.000314
																-0.1751	0.000276
																-0.1735	0.000271
																-0.171	0.00021
																-0.1689	0.00021
																-0.1675	0.000197
																-0.1651	0.000158
																-0.1636	9.9e-05
																-0.161	0.000164
																-0.1591	8.1e-05
																-0.1576	6e-05
																-0.155	0.00011
																-0.1534	4.4e-05
																-0.1511	9.7e-05
																-0.1496	8.2e-05
																-0.147	0.000101
																-0.1455	0.000101
																-0.143	-7e-06
																-0.1416	5.3e-05
																-0.1391	7.5e-05
																-0.137	4.7e-05
																-0.135	-1.6e-05
																-0.1329	-6.7e-05
																-0.1311	7e-05
																-0.1296	0.000157
																-0.1271	-9.6e-05
																-0.125	-4.2e-05
																-0.1234	-0.000127
																-0.121	5.3e-05
																-0.1196	0.000139
																-0.1171	4.4e-05
																-0.1155	-0.000121
																-0.113	-0.000158
																-0.1115	-9.9e-05
																-0.1091	-7.1e-05
																-0.1075	-0.00014
																-0.1051	-0.000102
																-0.1031	0.000108
																-0.1013	7e-05
																-0.0989	0.000125
																-0.0971	-0.000109
																-0.095	-0.00012
																-0.0936	-7.6e-05
																-0.091	-0.000236
																-0.0894	-3.6e-05
																-0.0871	-5.1e-05
																-0.0855	-0.00012
																-0.0831	-8.3e-05
																-0.0811	-0.00018
																-0.0793	-0.000224
																-0.0768	-0.000531
																-0.0756	-0.000472
																-0.073	-0.000527
																-0.0709	-0.000596
																-0.0693	-0.000569
																-0.0671	-0.000639
																-0.0656	-0.000487
																-0.063	-0.000591
																-0.0616	-0.000574
																-0.0591	-0.000574
																-0.0576	-0.000571
																-0.0552	-0.000623
																-0.0529	-0.000578
																-0.0516	-0.000724
																-0.0491	-0.000674
																-0.0469	-0.000836
																-0.0455	-0.000888
																-0.0436	-0.00079
																-0.0411	-0.000894
																-0.0391	-0.000845
																-0.037	-0.000989
																-0.0354	-0.000905
																-0.0328	-0.000773
																-0.0311	-0.001
																-0.0296	-0.000963
																-0.0271	-0.000876
																-0.0248	-0.000911
																-0.0235	-0.000947
																-0.0211	-0.000944
																-0.019	-0.000965
																-0.017	-0.000935
																-0.0156	-0.000891
																-0.0129	-0.000968
																-0.011	-0.00085
																-0.009	-0.000968
																-0.0076	-0.000981
																-0.0053	-0.000918
																-0.0036	-0.00102
																-0.0016	-0.000958
																0.0019	-0.000971
																0.0023	-0.000869
																0.0063	-0.000942
																0.0063	-0.000957
																0.0093	-0.00106
																0.0124	-0.000953
																0.014	-0.000994
																0.014	-0.000971
																0.0181	-0.000958
																0.018	-0.000958
																0.0221	-0.000926
																0.024	-0.00104
																0.0261	-0.00106
																0.0271	-0.00113
																0.0294	-0.00105
																0.0316	-0.00187
																0.0322	-0.00203
																0.034	-0.00201
																0.0381	-0.00207
																0.0399	-0.00205
																0.0413	-0.0019
																0.044	-0.00203
																0.0458	-0.00206
																0.0479	-0.00187
																0.0496	-0.00209
																0.0521	-0.00212
																0.0535	-0.00201
																0.0554	-0.00201
																0.0578	-0.002
																0.0598	-0.00202
																0.062	-0.00221
																0.0637	-0.00206
																0.0657	-0.00213
																0.068	-0.00205
																0.0698	-0.00209
																0.07	-0.00203
																0.0739	-0.00216
																0.0758	-0.00219
																0.0779	-0.00217
																0.0798	-0.00215
																0.0815	-0.00226
																0.0834	-0.00217
																0.0859	-0.00225
																0.0881	-0.00217
																0.0903	-0.00218
																0.0899	-0.00231
																0.093	-0.00223
																0.096	-0.00224
																0.0959	-0.00221
																0.0998	-0.00227
																0.1023	-0.00221
																0.1033	-0.00224
																0.1043	-0.00234
																0.1079	-0.00225
																0.1104	-0.00231
																0.11	-0.00238
																0.1138	-0.00255
																0.1162	-0.00245
																0.1181	-0.0026
																0.12	-0.00257
																0.1201	-0.00265
																0.1244	-0.0027
																0.1239	-0.00269
																0.1274	-0.00259
																0.1301	-0.00269
																0.132	-0.00282
																0.134	-0.00271
																0.1362	-0.00267
																0.1381	-0.00272
																0.1398	-0.00268
																0.1418	-0.00262
																0.1441	-0.00279
																0.1463	-0.00268
																0.1472	-0.0027
																0.1498	-0.0027
																0.1498	-0.00274
																0.153	-0.00274
																0.1558	-0.00279
																0.1579	-0.00284
																0.1579	-0.00281
																0.1619	-0.00283
																0.1619	-0.00278
																0.1649	-0.00284
																0.1675	-0.00283
																0.1683	-0.00297
																0.1722	-0.00301
																0.1738	-0.00299
																0.1752	-0.00309
																0.1777	-0.00321
																0.1794	-0.00331
																0.1812	-0.00331
																0.1839	-0.00337
																0.1858	-0.00341
																0.186	-0.00339
																0.1891	-0.00344
																0.1917	-0.00358
																0.194	-0.0035
																0.1954	-0.00357
																0.1958	-0.00347
																0.2003	-0.00349
																0.2014	-0.00352
																0.2031	-0.00347
																0.206	-0.00363
																0.2076	-0.00356
																0.2095	-0.00348
																0.2122	-0.00359
																0.214	-0.00348
																0.2153	-0.00368
																0.2174	-0.00357
																0.2191	-0.00356
																0.2218	-0.00356
																0.2218	-0.00357
																0.2261	-0.0035
																0.2263	-0.00352
																0.2301	-0.00369
																0.2313	-0.00357
																0.2333	-0.00366
																0.2351	-0.00353
																0.2379	-0.00362
																0.2399	-0.00361
																0.2419	-0.00364
																0.2433	-0.0036
																0.2442	-0.00371
																0.2461	-0.00364
																0.2501	-0.00371

## Sheet: Fig. 4d
2 K				4 K				6 K				8 K				10 K
Magnetic field (T)	MCD signal (%)	Magnetic field (T)	MCD signal (%)	Magnetic field (T)	MCD signal (%)	Magnetic field (T)	MCD signal (%)	Magnetic field (T)	MCD signal (%)	Magnetic field (T)	MCD signal (%)	Magnetic field (T)	MCD signal (%)	Magnetic field (T)	MCD signal (%)	Magnetic field (T)	MCD signal (%)	Magnetic field (T)	MCD signal (%)
0.1988	0.00345	-0.0998	-0.00243	0.15	0.0034	-0.0657	-0.00197	0.15	0.00306	-0.0394	-0.00176	0.1008	0.00264	-0.031	-0.00113	0.1	0.002	-0.0107	-0.000675
0.1984	0.0034	-0.0967	-0.00242	0.1496	0.00339	-0.0682	-0.00207	0.15	0.00301	-0.0378	-0.00169	0.0991	0.00267	-0.0296	-0.00114	0.1	0.00206	-0.0096	-0.000661
0.1939	0.00337	-0.0917	-0.00237	0.146	0.00341	-0.0677	-0.00203	0.146	0.00314	-0.0352	-0.00176	0.0973	0.00259	-0.0288	-0.00108	0.1004	0.00204	-0.0088	-0.000651
0.1887	0.00345	-0.0874	-0.00235	0.1437	0.00335	-0.0639	-0.00199	0.1421	0.00307	-0.0336	-0.0018	0.0955	0.00262	-0.0269	-0.00109	0.1002	0.00203	-0.0077	-0.000674
0.1834	0.0034	-0.084	-0.00234	0.1398	0.00334	-0.0612	-0.00205	0.1373	0.00301	-0.0317	-0.00173	0.0939	0.00265	-0.0255	-0.00106	0.0973	0.00201	-0.0069	-0.000658
0.1781	0.00346	-0.0809	-0.00239	0.1366	0.00338	-0.0583	-0.00198	0.134	0.00303	-0.0294	-0.00174	0.0913	0.00259	-0.024	-0.00104	0.0951	0.00194	-0.0056	-0.000618
0.1734	0.00339	-0.0759	-0.00239	0.1339	0.00333	-0.0552	-0.00189	0.1304	0.00301	-0.0272	-0.00173	0.0894	0.00264	-0.0225	-0.00111	0.0925	0.00199	-0.005	-0.00057
0.1683	0.00347	-0.0726	-0.00236	0.1312	0.00331	-0.0522	-0.00196	0.1257	0.00308	-0.0256	-0.00173	0.0872	0.00264	-0.021	-0.000998	0.0897	0.00196	-0.0042	-0.000614
0.1635	0.00341	-0.0673	-0.00232	0.1287	0.00333	-0.0491	-0.00198	0.1222	0.00301	-0.0233	-0.00174	0.0859	0.00264	-0.02	-0.00107	0.0875	0.00198	-0.0038	-0.00062
0.1583	0.00336	-0.0627	-0.0023	0.125	0.00334	-0.0467	-0.00202	0.1176	0.003	-0.0212	-0.00174	0.0834	0.0026	-0.0179	-0.00103	0.0844	0.00192	-0.0032	-0.000592
0.1534	0.00334	-0.0601	-0.00235	0.1228	0.00332	-0.0431	-0.00199	0.1143	0.00298	-0.0193	-0.00169	0.0811	0.00256	-0.0167	-0.00099	0.0822	0.00193	-0.0025	-0.000536
0.1491	0.00331	-0.0568	-0.00232	0.1194	0.00332	-0.0398	-0.00198	0.1101	0.00301	-0.0177	-0.00166	0.0797	0.00263	-0.0152	-0.00102	0.0801	0.0019	-0.0022	-0.000557
0.1437	0.00327	-0.0517	-0.00229	0.1158	0.00333	-0.037	-0.00197	0.1063	0.00305	-0.0154	-0.0017	0.0773	0.00256	-0.0133	-0.000982	0.0769	0.00187	-0.0018	-0.000581
0.1393	0.00336	-0.0477	-0.00229	0.113	0.00326	-0.0343	-0.00199	0.1021	0.00299	-0.0133	-0.00164	0.0752	0.00267	-0.012	-0.00101	0.0748	0.00183	-0.0012	-0.000604
0.1335	0.00336	-0.0433	-0.00228	0.1106	0.00326	-0.0312	-0.00198	0.0986	0.00301	-0.0112	-0.00166	0.0738	0.00259	-0.0106	-0.001	0.0727	0.00186	-0.0003	-0.000538
0.13	0.00333	-0.0402	-0.00232	0.1071	0.0033	-0.029	-0.00194	0.0936	0.00296	-0.0093	-0.00167	0.0713	0.00256	-0.0095	-0.00104	0.0694	0.0018	0	-0.000535
0.1248	0.00327	-0.0366	-0.00225	0.104	0.00332	-0.0251	-0.00192	0.0903	0.00297	-0.0075	-0.00153	0.0693	0.00249	-0.0074	-0.00102	0.0673	0.00181	0.0011	-0.000555
0.1198	0.00335	-0.0319	-0.00228	0.1012	0.00334	-0.0221	-0.0019	0.0859	0.003	-0.0053	0.00126	0.0672	0.00248	-0.0058	-0.000993	0.0651	0.00182	0.0016	-0.000426
0.1145	0.00331	-0.0281	-0.00231	0.098	0.00334	-0.0193	-0.00193	0.0822	0.00295	-0.0035	0.00124	0.0656	0.00234	-0.0047	-0.00106	0.0624	0.00173	0.0015	-0.000415
0.1094	0.00325	-0.0235	-0.00226	0.0946	0.00328	-0.0166	-0.00191	0.0787	0.00298	-0.0016	0.00128	0.0639	0.00198	-0.0031	-0.000954	0.06	0.00166	0.0025	0.000442
0.1044	0.00334	-0.0203	-0.00228	0.092	0.00331	-0.0133	-0.00194	0.0736	0.003	0.0003	0.0013	0.0614	0.00167	-0.0016	-0.00099	0.0574	0.00167	0.0025	0.00075
0.0999	0.00332	-0.0157	-0.00228	0.0892	0.00329	-0.0101	-0.00195	0.0703	0.00298	0.0026	0.00129	0.06	0.00154	-0.0004	-0.00101	0.055	0.00156	0.0035	0.000717
0.0946	0.00328	-0.012	-0.00227	0.0862	0.00328	-0.0075	-0.00185	0.0652	0.00294	0.0042	0.0013	0.0573	0.00154	0.0017	-0.000968	0.0524	0.00158	0.0036	0.000752
0.0894	0.00325	-0.0078	-0.00228	0.0831	0.0033	-0.0044	-0.0019	0.0622	0.0029	0.0066	0.00132	0.0556	0.00151	0.003	-0.000968	0.0499	0.00154	0.0041	0.000722
0.0844	0.00319	-0.0047	-0.00225	0.0805	0.00327	-0.0012	-0.00187	0.0581	0.00175	0.0082	0.0013	0.0533	0.00148	0.0044	-0.000996	0.0473	0.00152	0.0046	0.00071
0.0794	0.0032	-0.0009	-0.00221	0.0771	0.00327	0.0019	-0.00185	0.0544	0.00161	0.0106	0.00138	0.0513	0.00146	0.0058	-0.000981	0.045	0.00136	0.0056	0.000727
0.0745	0.00326	0.0034	-0.00219	0.0741	0.00325	0.0047	-0.00185	0.0498	0.00163	0.012	0.00138	0.0491	0.00151	0.0072	-0.000975	0.0423	0.00131	0.0056	0.000805
0.0694	0.00326	0.0083	-0.00214	0.071	0.00323	0.0071	-0.00177	0.046	0.0016	0.0146	0.00134	0.0479	0.00151	0.0085	-0.000949	0.0401	0.00125	0.0065	0.000784
0.0646	0.00324	0.0124	-0.002	0.0682	0.00323	0.0106	-0.00179	0.0414	0.00161	0.0167	0.00138	0.0454	0.00146	0.0103	-0.000979	0.0372	0.00116	0.0065	0.000816
0.0594	0.00321	0.0158	-0.00181	0.0655	0.00326	0.0139	-0.0018	0.0387	0.00155	0.0187	0.00138	0.0431	0.00145	0.0118	-0.000916	0.0352	0.00114	0.0075	0.000788
0.0545	0.00322	0.0192	-0.00185	0.0622	0.00323	0.0171	-0.00178	0.0343	0.00164	0.0207	0.00141	0.0417	0.00151	0.0133	0.00131	0.0325	0.00112	0.0075	0.000778
0.0494	0.00322	0.0242	-0.00183	0.0591	0.00322	0.0199	-0.00176	0.0304	0.00157	0.0227	0.00145	0.0392	0.00145	0.0147	0.00126	0.0299	0.00111	0.0079	0.000834
0.0438	0.00323	0.0277	-0.00183	0.0568	0.00322	0.0225	-0.00111	0.0262	0.00159	0.0248	0.00151	0.0372	0.00145	0.0163	0.00126	0.0277	0.00102	0.0089	0.000852
0.0392	0.00323	0.0325	-0.00188	0.0533	0.0032	0.0258	0.00165	0.0227	0.0015	0.0262	0.00145	0.0353	0.00143	0.0179	0.00128	0.0247	0.00101	0.0089	0.000873
0.0333	0.00315	0.0356	-0.0018	0.0501	0.0032	0.0287	0.00167	0.0181	0.00154	0.0287	0.0015	0.0334	0.00141	0.02	0.00133	0.0222	0.000996	0.0095	0.000798
0.0287	0.00316	0.0404	-0.00171	0.0473	0.00319	0.0322	0.00165	0.0142	0.00155	0.0306	0.00151	0.0317	0.00136	0.0207	0.0013	0.02	0.000882	0.0107	0.000807
0.0236	0.0032	0.0433	-0.0018	0.0438	0.00316	0.034	0.00174	0.0096	0.00146	0.0326	0.00155	0.0293	0.0014	0.0225	0.00131	0.0174	0.000896	0.0105	0.000804
0.0188	0.00321	0.0477	-0.00176	0.041	0.00322	0.0377	0.00166	0.0064	0.00148	0.0343	0.00149	0.0273	0.00135	0.0241	0.00132	0.015	0.000905	0.01	0.000828
0.0138	0.0032	0.0524	-0.00173	0.0383	0.00324	0.0409	0.00165	0.0017	0.00153	0.0367	0.00154	0.0252	0.00134	0.0252	0.00133	0.0114	0.000855	0.0089	0.000808
0.01	0.00311	0.0562	-0.00169	0.0348	0.00288	0.0447	0.00167	-0.0022	0.00149	0.0387	0.00156	0.0235	0.00131	0.027	0.00133	0.0101	0.000785	0.0089	0.000827
0.0039	0.00299	0.059	-0.00054	0.033	0.0023	0.0469	0.0017	-0.0064	0.00142	0.0394	0.0015	0.0212	0.00136	0.0282	0.00142	0.0075	0.000843	0.0085	0.000825
-0.0003	0.00229	0.0642	0.00178	0.0295	0.0021	0.0497	0.00166	-0.01	0.00149	0.0374	0.00152	0.02	0.00128	0.03	0.00136	0.0053	0.000769	0.0075	0.000796
-0.0068	0.00204	0.0675	0.00182	0.0258	0.00188	0.0528	0.00168	-0.0133	0.00143	0.0359	0.00158	0.0175	0.00135	0.0311	0.00138	0.0024	0.000766	0.007	0.000804
-0.0115	0.00186	0.0726	0.00181	0.0228	0.00176	0.0558	0.00166	-0.0178	0.00143	0.0328	0.00153	0.0158	0.00131	0.0299	0.00133	0.0002	-7e-05	0.0071	0.000798
-0.0163	0.0018	0.0758	0.00182	0.0207	0.00177	0.0589	0.00169	-0.0212	0.00141	0.0317	0.00152	0.0133	0.00132	0.029	0.00137	-0.0028	-0.000574	0.0061	0.000784
-0.0215	0.00177	0.0791	0.00183	0.0173	0.00176	0.0617	0.00167	-0.0259	0.00143	0.0293	0.00153	0.0112	0.00132	0.0267	0.00132	-0.0046	-0.000565	0.0058	0.000731
-0.0262	0.00168	0.0842	0.00188	0.0142	0.00174	0.0648	0.00167	-0.0293	-0.00166	0.0272	0.00151	0.0098	0.00128	0.0252	0.0013	-0.0079	-0.000721	0.0055	0.000749
-0.0313	0.00162	0.0872	0.00193	0.0112	0.00172	0.0664	0.00173	-0.0341	-0.00173	0.0252	0.00148	0.0075	0.00131	0.0242	0.00133	-0.0099	-0.000702	0.0044	0.000748
-0.0363	0.00166	0.0923	0.00188	0.0084	0.00171	0.0632	0.00173	-0.0376	-0.00176	0.0234	0.00155	0.0053	0.00129	0.0225	0.00126	-0.0128	-0.000679	0.0044	0.000713
-0.0415	0.00155	0.0958	0.00194	0.005	0.0017	0.0604	0.0017	-0.0423	-0.00169	0.022	0.00159	0.0033	0.00128	0.021	0.00129	-0.015	-0.000798	0.0039	0.000717
-0.0464	0.00162	0.0992	0.00203	0.0023	0.00171	0.0571	0.00169	-0.0457	-0.00177	0.0193	0.00144	0.0016	0.0013	0.0197	0.00125	-0.0177	-0.000755	0.0034	0.000776
-0.0514	0.00156	0.1023	0.00197	-0.0011	0.00166	0.0541	0.00171	-0.0498	-0.00177	0.0179	0.00152	-0.0004	0.0013	0.0181	0.00133	-0.02	-0.000767	0.0025	0.000721
-0.0564	0.00157	0.1	0.00196	-0.0037	0.00167	0.051	0.00167	-0.0532	-0.00195	0.0157	0.00149	-0.0024	0.00126	0.0168	0.00132	-0.0227	-0.000857	0.0019	0.000705
-0.0615	0.00152	0.096	0.002	-0.0062	0.00163	0.0481	0.0017	-0.0578	-0.00239	0.0133	0.00139	-0.0044	0.00126	0.0155	0.00129	-0.0248	-0.000867	0.0019	0.000758
-0.0664	0.00153	0.0912	0.00204	-0.0101	0.00165	0.0448	0.00174	-0.0616	-0.00239	0.0117	0.00146	-0.0066	0.00119	0.0132	0.00122	-0.0277	-0.000877	0.0009	0.000667
-0.0708	0.00152	0.0879	0.00193	-0.0127	0.00165	0.0429	0.00173	-0.0664	-0.00246	0.0095	0.00146	-0.0087	0.00126	0.0122	0.00126	-0.03	-0.00096	0.0004	0.000679
-0.0754	0.00147	0.0848	0.00193	-0.0157	0.00162	0.0396	0.00172	-0.0696	-0.00249	0.0073	0.00148	-0.0106	-0.000839	0.0106	0.00134	-0.0322	-0.000968	0.0004	0.000624
-0.0802	0.00148	0.0802	0.00196	-0.0192	0.0016	0.0361	0.00172	-0.0747	-0.0027	0.0057	0.00143	-0.0122	-0.000996	0.009	0.00124	-0.0357	-0.000999	0.0003	0.000659
-0.0854	0.00143	0.0768	0.00193	-0.022	0.00165	0.033	0.0017	-0.0778	-0.00269	0.0034	0.00147	-0.0147	-0.00103	0.0078	0.00131	-0.0375	-0.00109	-0.0004	-0.000445
-0.0906	-0.00185	0.0714	0.00189	-0.0247	0.00165	0.0308	0.00175	-0.0822	-0.00266	0.0016	0.00149	-0.0164	-0.00104	0.0064	0.00129	-0.0404	-0.00111	-0.0016	-0.000541
-0.0963	-0.00208	0.0681	0.00192	-0.0277	0.00155	0.0274	0.00168	-0.0858	-0.00274	-0.0001	0.00148	-0.0186	-0.00101	0.005	0.00128	-0.0423	-0.00114	-0.0015	-0.000567
-0.1007	-0.00215	0.0648	0.00191	-0.0307	0.00158	0.0241	0.00171	-0.0897	-0.00267	-0.0025	0.00136	-0.0207	-0.00102	0.0029	0.00127	-0.045	-0.00118	-0.0019	-0.000561
-0.1056	-0.00228	0.0602	0.00186	-0.0339	0.00156	0.0212	0.0017	-0.0938	-0.00279	-0.0047	0.00143	-0.0227	-0.00106	0.0018	0.00121	-0.0473	-0.00133	-0.0025	-0.000695
-0.1117	-0.00253	0.0555	0.00188	-0.0361	0.0016	0.0183	0.00167	-0.0976	-0.0027	-0.0066	0.00143	-0.0247	-0.00104	0.0004	0.00123	-0.0501	-0.00146	-0.0036	-0.000581
-0.1163	-0.00268	0.0516	0.00187	-0.0397	0.00154	0.0154	0.00162	-0.1013	-0.00278	-0.0087	0.00143	-0.0264	-0.0011	-0.0016	0.00125	-0.0522	-0.00144	-0.0035	-0.000611
-0.1208	-0.00279	0.0488	0.00193	-0.0429	0.00156	0.0122	0.00163	-0.1064	-0.00279	-0.0106	0.0014	-0.0287	-0.00112	-0.0031	0.00127	-0.0551	-0.00152	-0.0039	-0.000619
-0.1254	-0.00295	0.0438	0.0019	-0.0457	0.00152	0.0094	0.00167	-0.1096	-0.00277	-0.0124	0.00145	-0.0308	-0.00109	-0.0044	0.00123	-0.0571	-0.00156	-0.0046	-0.000662
-0.1306	-0.00295	0.0405	0.00185	-0.0492	0.00148	0.006	0.00166	-0.1147	-0.00277	-0.0147	0.00143	-0.0325	-0.00104	-0.006	0.00121	-0.0602	-0.00159	-0.0056	-0.000607
-0.1354	-0.00302	0.0354	0.00183	-0.0524	-0.00179	0.0033	0.00165	-0.1178	-0.00284	-0.0167	0.00141	-0.0346	-0.00115	-0.0074	0.00125	-0.0626	-0.00161	-0.0055	-0.00066
-0.1404	-0.00312	0.0322	0.00186	-0.0549	-0.00184	0.0004	0.00164	-0.1222	-0.00272	-0.019	0.00143	-0.0367	-0.00119	-0.0089	0.00122	-0.065	-0.00166	-0.006	-0.000655
-0.1451	-0.00312	0.0285	0.00183	-0.0577	-0.00196	-0.0026	0.00161	-0.1257	-0.00276	-0.0201	0.0014	-0.0387	-0.0011	-0.0103	-0.000601	-0.0675	-0.00164	-0.0065	-0.000664
-0.1504	-0.00305	0.0237	0.00182	-0.0607	-0.00197	-0.0056	0.00164	-0.1294	-0.00284	-0.0225	0.00144	-0.0406	-0.00126	-0.0117	-0.00108	-0.0698	-0.00163	-0.0076	-0.000654
-0.1556	-0.00315	0.0206	0.0018	-0.0639	-0.00197	-0.0088	0.00161	-0.134	-0.00277	-0.0248	0.00141	-0.0427	-0.00119	-0.0133	-0.00101	-0.0726	-0.00163	-0.0076	-0.000617
-0.1605	-0.0031	0.0156	0.00178	-0.0668	-0.00194	-0.0115	0.0016	-0.1374	-0.00274	-0.0262	0.00139	-0.0447	-0.00117			-0.0751	-0.00172	-0.0079	-0.000591
-0.1658	-0.00325	0.0123	0.00172	-0.07	-0.00199	-0.0148	0.00157	-0.1424	-0.00281	-0.0285	0.000506	-0.0463	-0.0012			-0.0775	-0.00169	-0.0089	-0.000636
-0.1706	-0.00318	0.009	0.00173	-0.0726	-0.00206	-0.0178	0.00161	-0.1457	-0.00279	-0.0304	-0.00177	-0.0486	-0.00127			-0.0798	-0.00176	-0.0093	-0.000655
-0.1768	-0.00319	0.0044	0.00169	-0.0758	-0.00206	-0.0202	0.00155	-0.1503	-0.00278	-0.0326	-0.00176	-0.0502	-0.00117			-0.0824	-0.00171	-0.0095	-0.000664
-0.1814	-0.00322	0.0004	0.00175	-0.0787	-0.00212	-0.0236	0.00161	-0.1523	-0.00283	-0.0348	-0.00179	-0.0527	-0.00118			-0.0851	-0.00173	-0.0106	-0.000659
-0.1864	-0.00321	-0.0042	0.00167	-0.0818	-0.00242	-0.0269	0.00156	-0.1505	-0.00282	-0.0366	-0.00173	-0.0543	-0.00128			-0.0876	-0.00174	-0.0101	-0.000655
-0.1916	-0.00317	-0.0074	0.00161	-0.085	-0.00263	-0.03	0.00153	-0.1455	-0.0028	-0.0387	-0.00173	-0.0567	-0.0013			-0.0897	-0.00181	-0.0098	-0.000648
-0.1965	-0.00323	-0.0124	0.00165	-0.0872	-0.00266	-0.0328	0.00155	-0.1423	-0.00282	-0.0398	-0.00182	-0.0588	-0.0014			-0.0927	-0.00178	-0.0089	-0.000656
-0.2017	-0.0032	-0.0157	0.00159	-0.0907	-0.00288	-0.0357	0.00157	-0.1378	-0.00282			-0.0608	-0.00176			-0.095	-0.00176
-0.2035	-0.00327	-0.0206	0.00162	-0.0938	-0.00298	-0.0389	0.00152	-0.1342	-0.00282			-0.0627	-0.00209			-0.0976	-0.00181
-0.1986	-0.0032	-0.0236	0.00168	-0.096	-0.00306	-0.0412	0.00157	-0.1297	-0.00282			-0.0643	-0.00226			-0.1002	-0.00182
-0.1939	-0.00331	-0.027	0.00164	-0.1001	-0.00305	-0.0448	0.0015	-0.1261	-0.00277			-0.0666	-0.0023			-0.1017	-0.00172
-0.1886	-0.00324	-0.0326	0.00161	-0.103	-0.00301	-0.0479	0.00147	-0.1225	-0.00276			-0.0681	-0.00224			-0.0998	-0.00178
-0.1826	-0.00323	-0.0352	0.00153	-0.1055	-0.00306	-0.0506	0.00149	-0.1175	-0.00275			-0.0706	-0.0023			-0.0976	-0.00176
-0.1789	-0.00319	-0.0402	0.00161	-0.1088	-0.00309	-0.0538	-0.00192	-0.1143	-0.00283			-0.0727	-0.00233			-0.0951	-0.00185
-0.1737	-0.0032	-0.0436	0.00159	-0.1119	-0.00306	-0.0571	-0.00194	-0.1096	-0.00278			-0.0747	-0.00231			-0.0917	-0.00178
-0.1693	-0.00319	-0.0484	0.00161	-0.1147	-0.00306	-0.0599	-0.00193	-0.1062	-0.00284			-0.0763	-0.0023			-0.0899	-0.00177
-0.1642	-0.0032	-0.0523	0.0016	-0.118	-0.00306	-0.0628	-0.00196	-0.1021	-0.00281			-0.0787	-0.00228			-0.0864	-0.00176
-0.16	-0.00323	-0.056	0.00157	-0.1209	-0.00305	-0.0657	-0.00193	-0.0985	-0.00273			-0.0806	-0.00233			-0.0849	-0.00171
-0.1548	-0.00315	-0.059	0.0015	-0.1238	-0.00311	-0.0672	-0.00198	-0.0937	-0.0028			-0.0831	-0.00239			-0.0829	-0.00171
-0.1496	-0.00315	-0.0641	0.0015	-0.1268	-0.00301	-0.0648	-0.00197	-0.0906	-0.00279			-0.0849	-0.00238			-0.0798	-0.00173
-0.1443	-0.00316	-0.0675	0.00155	-0.1299	-0.00301			-0.0868	-0.00269			-0.0867	-0.00233			-0.0774	-0.0017
-0.1397	-0.00315	-0.0714	0.00154	-0.1327	-0.00307			-0.0815	-0.00271			-0.0887	-0.00239			-0.0749	-0.00161
-0.1337	-0.00317	-0.0763	0.00144	-0.1358	-0.00308			-0.0784	-0.00274			-0.0901	-0.00243			-0.0723	-0.00167
-0.1292	-0.00312	-0.0794	0.00145	-0.1386	-0.00309			-0.0739	-0.00276			-0.0924	-0.00236			-0.07	-0.00169
-0.1244	-0.00317	-0.0831	0.0014	-0.1412	-0.00307			-0.0706	-0.00275			-0.0946	-0.00235			-0.0673	-0.00162
-0.1194	-0.00307	-0.0874	-9.4e-05	-0.1451	-0.00305			-0.0657	-0.00279			-0.0964	-0.00237			-0.065	-0.00158
-0.1143	-0.00322	-0.0921	-0.00198	-0.148	-0.00313			-0.0625	-0.00271			-0.0989	-0.00236			-0.0622	-0.0015
-0.1093	-0.00312	-0.0958	-0.00207	-0.1508	-0.00308			-0.0577	-0.0021			-0.1001	-0.00241			-0.0603	-0.00157
-0.1044	-0.0031	-0.0999	-0.0022	-0.1524	-0.00308			-0.0545	-0.00143			-0.1013	-0.00235			-0.0573	-0.0015
-0.0982	-0.00311			-0.1495	-0.0031			-0.0499	-0.00134			-0.0993	-0.00239			-0.0549	-0.00144
-0.0937	-0.00309			-0.146	-0.00311			-0.0466	-0.00136			-0.0976	-0.00244			-0.0527	-0.00143
-0.0884	-0.0031			-0.1429	-0.00312			-0.0427	-0.00136			-0.0951	-0.00234			-0.0493	-0.00132
-0.0833	-0.00305			-0.1401	-0.0031			-0.0381	-0.00141			-0.0938	-0.00237			-0.0475	-0.00125
-0.0785	-0.00308			-0.1371	-0.00309			-0.0346	-0.0013			-0.0913	-0.00232			-0.0445	-0.00117
-0.0749	-0.00304			-0.1342	-0.00311			-0.0296	-0.00136			-0.0892	-0.0023			-0.0424	-0.00105
-0.0687	-0.00305			-0.1312	-0.00314			-0.0264	-0.00136			-0.088	-0.00236			-0.04	-0.00107
-0.0648	-0.00309			-0.1282	-0.00315			-0.0216	-0.00126			-0.085	-0.00232			-0.0374	-0.000986
-0.0598	-0.00301			-0.125	-0.0031			-0.0184	-0.00124			-0.084	-0.0023			-0.0349	-0.000979
-0.0546	-0.00307			-0.122	-0.00306			-0.0141	-0.00128			-0.0813	-0.00234			-0.0323	-0.000928
-0.0494	-0.00305			-0.1191	-0.00309			-0.0103	-0.00124			-0.0794	-0.00232			-0.0299	-0.000893
-0.0445	-0.00304			-0.1163	-0.00308			-0.0065	-0.00119			-0.0773	-0.00227			-0.0274	-0.000832
-0.0394	-0.00299			-0.113	-0.00307			-0.0018	-0.0012			-0.0754	-0.00232			-0.0252	-0.000795
-0.0343	-0.003			-0.1101	-0.0031			0.0021	-0.00119			-0.0732	-0.00232			-0.022	-0.000739
-0.0295	-0.00301			-0.1071	-0.00303			0.0063	-0.00121			-0.0714	-0.00221			-0.02	-0.000766
-0.0242	-0.00293			-0.1045	-0.00308			0.0099	-0.0012			-0.0693	-0.00226			-0.018	-0.000737
-0.0194	-0.00296			-0.1013	-0.00307			0.0136	-0.00117			-0.0673	-0.00221			-0.0146	-0.000656
-0.015	-0.00294			-0.0982	-0.00297			0.0177	-0.00122			-0.0657	-0.00215			-0.0126	-0.000654
-0.0098	-0.00297			-0.0951	-0.00302			0.0216	-0.00114			-0.0633	-0.00191			-0.0095	-0.000635
-0.0049	-0.00296			-0.0923	-0.00301			0.0258	-0.00116			-0.0613	-0.00158			-0.0074	-0.000592
0.0008	-0.00207			-0.0892	-0.00306			0.0293	-2.6e-05			-0.0595	-0.00137			-0.0053	-0.000534
0.0053	-0.00186			-0.0862	-0.00308			0.0341	0.00193			-0.0574	-0.00135			-0.0022	-0.000569
0.0103	-0.00173			-0.0831	-0.00307			0.0375	0.00201			-0.0552	-0.00121			0.0004	-0.000488
0.0156	-0.00154			-0.0802	-0.00297			0.0422	0.00203			-0.0538	-0.00125			0.0028	0.000744
0.0212	-0.00157			-0.077	-0.00301			0.0454	0.00198			-0.0514	-0.00121			0.0049	0.000843
0.0264	-0.00148			-0.0741	-0.00305			0.0494	0.00204			-0.049	-0.0012			0.0076	0.000833
0.0317	-0.00139			-0.071	-0.00298			0.0537	0.0021			-0.0475	-0.00114			0.0101	0.000915
0.0366	-0.00142			-0.0681	-0.00305			0.0571	0.00219			-0.0453	-0.00114			0.0123	0.000929
0.0415	-0.00133			-0.0651	-0.00304			0.0622	0.00212			-0.0431	-0.00116			0.0156	0.00084
0.0464	-0.00139			-0.0621	-0.00297			0.0655	0.00214			-0.0417	-0.00119			0.0176	0.000971
0.0508	-0.00131			-0.0591	-0.00302			0.0704	0.00219			-0.0392	-0.00109			0.0198	0.00103
0.0553	-0.00133			-0.0552	-0.003			0.0736	0.00235			-0.0377	-0.00111			0.0235	0.00106
0.0603	-0.00133			-0.0531	-0.00295			0.0781	0.00291			-0.0353	-0.00116			0.0247	0.00101
0.0655	-0.00128			-0.0502	-0.00295			0.0813	0.00303			-0.0333	-0.00113			0.0272	0.00108
0.0707	-0.00125			-0.0473	-0.00298			0.0863	0.00295			-0.0313	-0.00117			0.0299	0.00113
0.0752	-0.00122			-0.0444	-0.00295			0.0897	0.003			-0.0293	-0.0011			0.033	0.00124
0.0811	-0.00122			-0.0411	-0.00299			0.0942	0.00298			-0.0273	-0.00113			0.0351	0.00111
0.0857	-0.00126			-0.0384	-0.00298			0.0978	0.00303			-0.0259	-0.00108			0.0375	0.0012
0.0913	0.00101			-0.0353	-0.00295			0.1021	0.00304			-0.0234	-0.00105			0.04	0.00125
0.0963	0.00229			-0.0318	-0.00293							-0.0218	-0.000994			0.0427	0.00136
0.1008	0.00239			-0.029	-0.00202							-0.0192	-0.00103			0.0448	0.00135
0.1056	0.00251			-0.0262	-0.00177							-0.0176	-0.00103			0.0477	0.00145
0.1107	0.00271			-0.0233	-0.00156							-0.0154	-0.00104			0.05	0.00158
0.1156	0.00294			-0.0207	-0.00154							-0.0133	-0.00104			0.0527	0.00159
0.1207	0.00306			-0.0173	-0.00145							-0.0114	-0.00104			0.0548	0.00166
0.1256	0.00313			-0.0142	-0.00142							-0.0098	-0.000995			0.0577	0.00176
0.1306	0.00316			-0.011	-0.0014							-0.0072	-0.000927			0.06	0.00175
0.1356	0.00326			-0.009	-0.00145							-0.005	-0.000969			0.0627	0.00181
0.1414	0.0033			-0.005	-0.00141							-0.0037	-0.000982			0.0651	0.00183
0.1451	0.0033			-0.0025	-0.00141							-0.0017	-0.000979			0.0675	0.00185
0.1515	0.00337			0.0006	-0.00141							0.0002	-0.000976			0.07	0.00188
0.1564	0.00338			0.0038	-0.00131							0.0025	-0.000978			0.0722	0.0019
0.1617	0.00338			0.0069	-0.00136							0.0042	-0.001			0.0752	0.00183
0.1666	0.00338			0.0096	-0.00136							0.0066	-0.00103			0.0778	0.00188
0.1716	0.00336			0.0128	-0.00133							0.0085	-0.00094			0.0802	0.0019
				0.0161	-0.00133							0.0106	-0.000958			0.0824	0.00196
				0.019	-0.00134							0.0123	0.00108			0.0848	0.0019
				0.0219	-0.00135							0.0142	0.00135			0.0881	0.00197
				0.0242	-0.00128							0.0167	0.00125			0.0899	0.00199
				0.0278	-0.00134							0.0184	0.00129			0.093	0.00202
				0.0308	-0.00125							0.0207	0.00127			0.0959	0.00203
				0.0334	-0.00128							0.0228	0.00131			0.0973	0.00203
				0.0368	-0.00121							0.0247	0.00137			0.1002	0.00206
				0.0398	-0.00126							0.0267	0.00138
				0.0431	-0.00127							0.0287	0.00142
				0.0451	-0.00127							0.0307	0.0014
				0.0491	-0.00124							0.0328	0.0014
				0.0519	-0.00118							0.034	0.00139
				0.0543	0.00216							0.0365	0.0014
				0.0577	0.0022							0.0387	0.00145
				0.0608	0.00221							0.0407	0.00144
				0.0637	0.00225							0.0427	0.00154
				0.0671	0.00226							0.0447	0.00148
				0.0705	0.00227							0.0467	0.00137
				0.0731	0.00227							0.0483	0.0014
				0.0757	0.0023							0.0506	0.00148
				0.0792	0.00237							0.0522	0.00145
				0.0818	0.00252							0.0548	0.00145
				0.0848	0.00274							0.0564	0.00145
				0.0881	0.00301							0.0587	0.00154
				0.0901	0.00312							0.0604	0.00167
				0.0938	0.00327							0.0625	0.00191
				0.0966	0.00328							0.0647	0.00231
				0.0999	0.00335							0.0668	0.0025
				0.1029	0.00333							0.0682	0.00257
				0.1061	0.00333							0.0709	0.00256
				0.1084	0.0033							0.0723	0.00257
				0.1117	0.00337							0.0745	0.00253
				0.1152	0.00344							0.0768	0.00256
				0.1179	0.00333							0.0788	0.00256
				0.1208	0.00336							0.0808	0.00261
				0.1238	0.00337							0.0824	0.00264
				0.127	0.0033							0.0847	0.00258
				0.1299	0.0034							0.0863	0.00263
				0.1329	0.0034							0.0887	0.00264
				0.1353	0.0034							0.0905	0.00257
				0.1388	0.0034							0.0923	0.00263
				0.1418	0.00338							0.0946	0.00262
				0.1447	0.00343							0.0967	0.00261
				0.1478	0.00344							0.0988	0.00258
				0.1508	0.00342							0.1002	0.00263
												0.1013	0.00267

## Sheet: Fig. 4e
147			1610
T (K)	HC (mT)	Error	T (K)	HC (mT)	Error
2	0.06342	0.00194	2	0.07367	0.00221
4	0.03185	0.00157	4	0.03747	0.00117
6	0.01303	0.0009625	6	0.01098	0.000816667
8	0.00285	0.00203	8	0.01108	0.0003625
10	0.03082	0.0004575	10	0.00103	0.0002125

## Sheet: Fig. 4f
147			1610
T (K)	HE (mT)	Error	T (K)	HE (mT)	Error
2	0.01873	0.00194	2	-0.01387	0.00221
4	0.02915	0.00157	4	-0.01473	0.00117
6	0.04172	0.0009625	6	-0.01738	0.000816667
8	0.05005	0.00203	8	0.00148	0.0003625
10	0.00122	0.0004575	10	0.000975	0.0002125
