# Supplementary material for: Ferromagnetic-antiferromagnetic coexisting ground state and exchange bias effects in MnBi4Te7 and MnBi6Te10
Source: Nat Commun. 2022 Dec 10;13:7646. doi: 10.1038/s41467-022-35184-7 (PMC9741634; doi:10.1038/s41467-022-35184-7)
Supplement: Supplementary file 2 — Source Data [file 41467_2022_35184_MOESM2_ESM.zip › Figure1.xlsx]

## Sheet: Fig.1b-Height line profiles
Distance (μm)	Height (nm)		Distance (μm)	Height (nm)
0	7.89461e-10		0	-3.17731e-08
9.80392e-09	8.22072e-10		5.88235e-09	-3.17771e-08
1.96078e-08	8.45104e-10		1.17647e-08	-3.17994e-08
2.94118e-08	8.55419e-10		1.76471e-08	-3.18035e-08
3.92157e-08	8.59081e-10		2.35294e-08	-3.18045e-08
4.90196e-08	8.36327e-10		2.94118e-08	-3.18204e-08
5.88235e-08	8.12201e-10		3.52941e-08	-3.18384e-08
6.86274e-08	8.20362e-10		4.11765e-08	-3.18388e-08
7.84314e-08	8.36936e-10		4.70588e-08	-3.18222e-08
8.82353e-08	8.29642e-10		5.29412e-08	-3.18146e-08
9.80392e-08	8.03953e-10		5.88235e-08	-3.1817e-08
1.07843e-07	7.35226e-10		6.47059e-08	-3.18144e-08
1.17647e-07	6.92903e-10		7.05882e-08	-3.18334e-08
1.27451e-07	7.14373e-10		7.64706e-08	-3.18769e-08
1.37255e-07	7.34463e-10		8.23529e-08	-3.18749e-08
1.47059e-07	7.62193e-10		8.82353e-08	-3.18638e-08
1.56863e-07	7.36106e-10		9.41177e-08	-3.17936e-08
1.66667e-07	6.80687e-10		1e-07	-3.16586e-08
1.76471e-07	6.55971e-10		1.05882e-07	-3.1586e-08
1.86275e-07	6.90159e-10		1.11765e-07	-3.1622e-08
1.96078e-07	7.23751e-10		1.17647e-07	-3.16225e-08
2.05882e-07	7.32303e-10		1.23529e-07	-3.1642e-08
2.15686e-07	7.05831e-10		1.29412e-07	-3.16417e-08
2.2549e-07	7.10277e-10		1.35294e-07	-3.1599e-08
2.35294e-07	7.70684e-10		1.41176e-07	-3.15724e-08
2.45098e-07	8.15423e-10		1.47059e-07	-3.1586e-08
2.54902e-07	8.56071e-10		1.52941e-07	-3.16079e-08
2.64706e-07	8.60309e-10		1.58824e-07	-3.16341e-08
2.7451e-07	7.80626e-10		1.64706e-07	-3.16488e-08
2.84314e-07	7.4339e-10		1.70588e-07	-3.17091e-08
2.94118e-07	7.71119e-10		1.76471e-07	-3.17837e-08
3.03922e-07	8.19582e-10		1.82353e-07	-3.18447e-08
3.13726e-07	8.43005e-10		1.88235e-07	-3.1914e-08
3.23529e-07	8.16535e-10		1.94118e-07	-3.19271e-08
3.33333e-07	7.81261e-10		2e-07	-3.19223e-08
3.43137e-07	7.49311e-10		2.05882e-07	-3.19313e-08
3.52941e-07	7.20496e-10		2.11765e-07	-3.1899e-08
3.62745e-07	8.04762e-10		2.17647e-07	-3.18202e-08
3.72549e-07	8.75728e-10		2.23529e-07	-3.17198e-08
3.82353e-07	8.68833e-10		2.29412e-07	-3.16253e-08
3.92157e-07	9.04378e-10		2.35294e-07	-3.16815e-08
4.01961e-07	9.10393e-10		2.41177e-07	-3.17209e-08
4.11765e-07	8.65918e-10		2.47059e-07	-3.17262e-08
4.21569e-07	8.78185e-10		2.52941e-07	-3.17205e-08
4.31373e-07	9.00629e-10		2.58824e-07	-3.16738e-08
4.41177e-07	9.00184e-10		2.64706e-07	-3.16454e-08
4.50981e-07	9.10491e-10		2.70588e-07	-3.16272e-08
4.60784e-07	8.47435e-10		2.76471e-07	-3.15971e-08
4.70588e-07	8.41896e-10		2.82353e-07	-3.15901e-08
4.80392e-07	8.29715e-10		2.88235e-07	-3.16283e-08
4.90196e-07	8.18889e-10		2.94118e-07	-3.17081e-08
5e-07	8.42711e-10		3e-07	-3.17486e-08
5.09804e-07	8.79429e-10		3.05882e-07	-3.1812e-08
5.19608e-07	8.73315e-10		3.11765e-07	-3.18424e-08
5.29412e-07	8.32171e-10		3.17647e-07	-3.18168e-08
5.39216e-07	8.2546e-10		3.2353e-07	-3.1772e-08
5.4902e-07	8.20121e-10		3.29412e-07	-3.17221e-08
5.58824e-07	8.08515e-10		3.35294e-07	-3.16848e-08
5.68627e-07	8.40358e-10		3.41177e-07	-3.16959e-08
5.78431e-07	8.54971e-10		3.47059e-07	-3.17429e-08
5.88235e-07	8.61761e-10		3.52941e-07	-3.17914e-08
5.98039e-07	8.91835e-10		3.58824e-07	-3.18108e-08
6.07843e-07	8.88258e-10		3.64706e-07	-3.18242e-08
6.17647e-07	8.48677e-10		3.70588e-07	-3.18103e-08
6.27451e-07	8.27685e-10		3.76471e-07	-3.18123e-08
6.37255e-07	8.47385e-10		3.82353e-07	-3.17866e-08
6.47059e-07	8.68463e-10		3.88235e-07	-3.17332e-08
6.56862e-07	8.70166e-10		3.94118e-07	-3.16712e-08
6.66666e-07	8.62282e-10		4e-07	-3.16609e-08
6.7647e-07	8.59103e-10		4.05883e-07	-3.16368e-08
6.86274e-07	8.13057e-10		4.11765e-07	-3.16183e-08
6.96078e-07	7.82877e-10		4.17647e-07	-3.16005e-08
7.05882e-07	8.23119e-10		4.2353e-07	-3.15866e-08
7.15686e-07	8.36367e-10		4.29412e-07	-3.16048e-08
7.2549e-07	8.19091e-10		4.35294e-07	-3.16119e-08
7.35294e-07	8.0632e-10		4.41177e-07	-3.16146e-08
7.45098e-07	8.3424e-10		4.47059e-07	-3.16239e-08
7.54901e-07	8.26748e-10		4.52941e-07	-3.1672e-08
7.64705e-07	7.49601e-10		4.58824e-07	-3.17006e-08
7.74509e-07	7.38592e-10		4.64706e-07	-3.17145e-08
7.84313e-07	7.49489e-10		4.70588e-07	-3.16959e-08
7.94117e-07	7.36127e-10		4.76471e-07	-3.16692e-08
8.03921e-07	7.27846e-10		4.82353e-07	-3.16985e-08
8.13725e-07	7.31126e-10		4.88235e-07	-3.1695e-08
8.23529e-07	7.66678e-10		4.94118e-07	-3.16643e-08
8.33333e-07	7.944e-10		5e-07	-3.16504e-08
8.43137e-07	7.77713e-10		5.05882e-07	-3.16913e-08
8.5294e-07	7.59457e-10		5.11765e-07	-3.16857e-08
8.62744e-07	7.90711e-10		5.17647e-07	-3.16714e-08
8.72548e-07	8.21175e-10		5.23529e-07	-3.16924e-08
8.82352e-07	8.3912e-10		5.29412e-07	-3.1729e-08
8.92156e-07	8.70366e-10		5.35294e-07	-3.16799e-08
9.0196e-07	8.82634e-10		5.41176e-07	-3.16825e-08
9.11764e-07	8.65557e-10		5.47059e-07	-3.17222e-08
9.21568e-07	8.53958e-10		5.52941e-07	-3.17007e-08
9.31372e-07	7.98717e-10		5.58823e-07	-3.16573e-08
9.41176e-07	7.40165e-10		5.64706e-07	-3.16367e-08
9.50979e-07	7.23279e-10		5.70588e-07	-3.15914e-08
9.60783e-07	6.81355e-10		5.7647e-07	-3.1611e-08
9.70587e-07	6.7308e-10		5.82353e-07	-3.16724e-08
9.80391e-07	7.16065e-10		5.88235e-07	-3.1674e-08
9.90195e-07	8.54731e-10		5.94117e-07	-3.16589e-08
9.99999e-07	9.3372e-10		6e-07	-3.16732e-08
1.0098e-06	8.98644e-10		6.05882e-07	-3.16836e-08
1.01961e-06	8.42038e-10		6.11764e-07	-3.16905e-08
1.02941e-06	8.05002e-10		6.17647e-07	-3.1688e-08
1.03921e-06	7.86745e-10		6.23529e-07	-3.17034e-08
1.04902e-06	7.73192e-10		6.29411e-07	-3.16941e-08
1.05882e-06	7.81744e-10		6.35294e-07	-3.16761e-08
1.06863e-06	7.96754e-10		6.41176e-07	-3.1665e-08
1.07843e-06	7.6089e-10		6.47058e-07	-3.16738e-08
1.08823e-06	7.25026e-10		6.52941e-07	-3.16846e-08
1.09804e-06	7.57444e-10		6.58823e-07	-3.16644e-08
1.10784e-06	8.37221e-10		6.64705e-07	-3.16419e-08
1.11765e-06	8.79623e-10		6.70588e-07	-3.16523e-08
1.12745e-06	9.06955e-10		6.7647e-07	-3.16447e-08
1.13725e-06	9.62275e-10		6.82352e-07	-3.16281e-08
1.14706e-06	9.83144e-10		6.88235e-07	-3.16041e-08
1.15686e-06	9.72334e-10		6.94117e-07	-3.16121e-08
1.16667e-06	9.67773e-10		6.99999e-07	-3.16217e-08
1.17647e-06	9.37783e-10		7.05882e-07	-3.16209e-08
1.18627e-06	9.46333e-10		7.11764e-07	-3.16069e-08
1.19608e-06	9.34532e-10		7.17646e-07	-3.1604e-08
1.20588e-06	9.06692e-10		7.23529e-07	-3.16114e-08
1.21568e-06	8.41876e-10		7.29411e-07	-3.16498e-08
1.22549e-06	7.1816e-10		7.35293e-07	-3.16813e-08
1.23529e-06	4.42033e-10		7.41176e-07	-3.16913e-08
1.2451e-06	1.39487e-10		7.47058e-07	-3.17032e-08
1.2549e-06	4.0627e-11		7.5294e-07	-3.17148e-08
1.2647e-06	-7.558e-12		7.58823e-07	-3.17023e-08
1.27451e-06	8.625e-12		7.64705e-07	-3.17e-08
1.28431e-06	-2.0972e-11		7.70587e-07	-3.16763e-08
1.29412e-06	-2.3385e-11		7.7647e-07	-3.16415e-08
1.30392e-06	-3.75274e-11		7.82352e-07	-3.16274e-08
1.31372e-06	-3.1327e-11		7.88234e-07	-3.16163e-08
1.32353e-06	-6.56217e-11		7.94116e-07	-3.15911e-08
1.33333e-06	-7.78103e-11		7.99999e-07	-3.15768e-08
1.34314e-06	-3.61905e-11		8.05881e-07	-3.15661e-08
1.35294e-06	-6.38334e-11		8.11763e-07	-3.15718e-08
1.36274e-06	-1.24737e-10		8.17646e-07	-3.16119e-08
1.37255e-06	-9.17359e-11		8.23528e-07	-3.16336e-08
1.38235e-06	6.1021e-11		8.2941e-07	-3.16552e-08
1.39215e-06	1.10856e-10		8.35293e-07	-3.16513e-08
1.40196e-06	1.23905e-10		8.41175e-07	-3.16621e-08
1.41176e-06	1.3114e-11		8.47057e-07	-3.17214e-08
1.42157e-06	-1.55217e-10		8.5294e-07	-3.18229e-08
1.43137e-06	-2.09662e-10		8.58822e-07	-3.19034e-08
1.44117e-06	-1.297e-10		8.64704e-07	-3.19705e-08
1.45098e-06	-5.707e-12		8.70587e-07	-3.20231e-08
1.46078e-06	9.4022e-11		8.76469e-07	-3.20746e-08
1.47059e-06	9.8274e-11		8.82351e-07	-3.21413e-08
1.48039e-06	1.13861e-10		8.88234e-07	-3.22102e-08
1.49019e-06	8.4854e-11		8.94116e-07	-3.22975e-08
1.5e-06	-6.775e-12		8.99998e-07	-3.23967e-08
1.5098e-06	-6.51343e-11		9.05881e-07	-3.25255e-08
1.51961e-06	1.3846e-11		9.11763e-07	-3.26617e-08
1.52941e-06	8.462e-11		9.17645e-07	-3.28094e-08
1.53921e-06	9.4736e-11		9.23528e-07	-3.29536e-08
1.54902e-06	1.02903e-10		9.2941e-07	-3.30141e-08
1.55882e-06	6.0189e-11		9.35292e-07	-3.30542e-08
1.56863e-06	1.4157e-11		9.41175e-07	-3.30912e-08
1.57843e-06	-3.5989e-11		9.47057e-07	-3.31404e-08
1.58823e-06	-2.9789e-11		9.52939e-07	-3.31335e-08
1.59804e-06	-4.0799e-11		9.58822e-07	-3.31034e-08
1.60784e-06	-4.2812e-11		9.64704e-07	-3.30725e-08
1.61764e-06	7.221e-12		9.70586e-07	-3.309e-08
1.62745e-06	2.656e-12		9.76469e-07	-3.30589e-08
1.63725e-06	2.6669e-11		9.82351e-07	-3.30597e-08
1.64706e-06	6.6918e-11		9.88234e-07	-3.30865e-08
1.65686e-06	9.0924e-11		9.94116e-07	-3.31368e-08
1.66666e-06	5.1344e-11		9.99998e-07	-3.31486e-08
1.67647e-06	2.6052e-11		1.00588e-06	-3.314e-08
1.68627e-06	5.2794e-11		1.01176e-06	-3.31343e-08
1.69608e-06	6.5069e-11		1.01765e-06	-3.31357e-08
1.70588e-06	2.595e-12		1.02353e-06	-3.31469e-08
1.71568e-06	-2.055e-11		1.02941e-06	-3.31627e-08
1.72549e-06	4.0048e-11		1.03529e-06	-3.31772e-08
1.73529e-06	1.06126e-10		1.04118e-06	-3.31804e-08
1.7451e-06	4.6003e-11		1.04706e-06	-3.3182e-08
1.7549e-06	-1.7842e-11		1.05294e-06	-3.32019e-08
1.7647e-06	-7.1114e-11		1.05882e-06	-3.32053e-08
1.77451e-06	-6.1e-11		1.0647e-06	-3.32155e-08
1.78431e-06	-1.11728e-10		1.07059e-06	-3.32188e-08
1.79411e-06	-1.57376e-10		1.07647e-06	-3.32349e-08
1.80392e-06	-1.8404e-10		1.08235e-06	-3.32114e-08
1.81372e-06	-2.60021e-10		1.08823e-06	-3.31788e-08
1.82353e-06	-4.05835e-10		1.09412e-06	-3.31547e-08
1.83333e-06	-7.06234e-10		1.1e-06	-3.31101e-08
1.84313e-06	-9.66118e-10		1.10588e-06	-3.30511e-08
1.85294e-06	-1.05481e-09		1.11176e-06	-3.30783e-08
1.86274e-06	-1.07443e-09		1.11765e-06	-3.31153e-08
1.87255e-06	-1.05649e-09		1.12353e-06	-3.31286e-08
1.88235e-06	-1.01389e-09		1.12941e-06	-3.31591e-08
1.89215e-06	-1.01218e-09		1.13529e-06	-3.31509e-08
1.90196e-06	-1.07212e-09		1.14118e-06	-3.30836e-08
1.91176e-06	-1.11854e-09		1.14706e-06	-3.30344e-08
1.92157e-06	-1.07889e-09		1.15294e-06	-3.30203e-08
1.93137e-06	-9.59979e-10		1.15882e-06	-3.30408e-08
1.94117e-06	-8.09183e-10		1.16471e-06	-3.30579e-08
1.95098e-06	-7.64828e-10		1.17059e-06	-3.30515e-08
1.96078e-06	-6.97386e-10		1.17647e-06	-3.30411e-08
1.97058e-06	-6.46173e-10		1.18235e-06	-3.30669e-08
1.98039e-06	-6.72261e-10		1.18823e-06	-3.30783e-08
1.99019e-06	-7.14185e-10		1.19412e-06	-3.30652e-08
2e-06	-7.71573e-10		1.2e-06	-3.30574e-08
2.0098e-06	-8.25818e-10		1.20588e-06	-3.30962e-08
2.0196e-06	-8.45247e-10		1.21176e-06	-3.31203e-08
2.02941e-06	-8.75826e-10		1.21765e-06	-3.31432e-08
2.03921e-06	-8.77641e-10		1.22353e-06	-3.31281e-08
2.04902e-06	-9.46773e-10		1.22941e-06	-3.30957e-08
2.05882e-06	-9.98475e-10		1.23529e-06	-3.30528e-08
2.06862e-06	-9.51383e-10		1.24118e-06	-3.30008e-08
2.07843e-06	-9.35591e-10		1.24706e-06	-3.29924e-08
2.08823e-06	-9.89261e-10		1.25294e-06	-3.30249e-08
2.09804e-06	-9.78749e-10		1.25882e-06	-3.30206e-08
2.10784e-06	-9.18356e-10		1.26471e-06	-3.29676e-08
2.11764e-06	-8.76927e-10		1.27059e-06	-3.29506e-08
2.12745e-06	-8.86771e-10		1.27647e-06	-3.29326e-08
2.13725e-06	-9.39063e-10		1.28235e-06	-3.29497e-08
2.14706e-06	-1.05476e-09		1.28824e-06	-3.29874e-08
2.15686e-06	-1.11234e-09		1.29412e-06	-3.30358e-08
2.16666e-06	-1.11904e-09		1.3e-06	-3.30456e-08
2.17647e-06	-1.00073e-09		1.30588e-06	-3.30415e-08
2.18627e-06	-9.86501e-10		1.31176e-06	-3.30214e-08
2.19607e-06	-1.08967e-09		1.31765e-06	-3.30419e-08
2.20588e-06	-1.05568e-09		1.32353e-06	-3.30331e-08
2.21568e-06	-9.84719e-10		1.32941e-06	-3.30382e-08
2.22549e-06	-9.566e-10		1.33529e-06	-3.30359e-08
2.23529e-06	-9.52553e-10		1.34118e-06	-3.30416e-08
2.24509e-06	-9.39687e-10		1.34706e-06	-3.30588e-08
2.2549e-06	-9.49141e-10		1.35294e-06	-3.30225e-08
2.2647e-06	-9.60932e-10		1.35882e-06	-3.29789e-08
2.27451e-06	-9.71168e-10		1.36471e-06	-3.29507e-08
2.28431e-06	-1.02386e-09		1.37059e-06	-3.29515e-08
2.29411e-06	-9.69326e-10		1.37647e-06	-3.29834e-08
2.30392e-06	-9.38862e-10		1.38235e-06	-3.29903e-08
2.31372e-06	-9.68259e-10		1.38824e-06	-3.29713e-08
2.32353e-06	-9.60298e-10		1.39412e-06	-3.30435e-08
2.33333e-06	-8.682e-10		1.4e-06	-3.30993e-08
2.34313e-06	-8.07217e-10		1.40588e-06	-3.3123e-08
2.35294e-06	-8.52269e-10		1.41177e-06	-3.31027e-08
2.36274e-06	-8.62504e-10		1.41765e-06	-3.30878e-08
2.37254e-06	-8.73122e-10		1.42353e-06	-3.30818e-08
2.38235e-06	-9.06642e-10		1.42941e-06	-3.30749e-08
2.39215e-06	-8.63842e-10		1.43529e-06	-3.30959e-08
2.40196e-06	-8.35147e-10		1.44118e-06	-3.31487e-08
2.41176e-06	-8.77264e-10		1.44706e-06	-3.31801e-08
2.42156e-06	-8.70474e-10		1.45294e-06	-3.32092e-08
2.43137e-06	-8.09094e-10		1.45882e-06	-3.3229e-08
2.44117e-06	-8.50834e-10		1.46471e-06	-3.32384e-08
2.45098e-06	-9.23277e-10		1.47059e-06	-3.32416e-08
2.46078e-06	-9.37221e-10		1.47647e-06	-3.32236e-08
2.47058e-06	-9.57829e-10		1.48235e-06	-3.32076e-08
2.48039e-06	-1.01325e-09		1.48824e-06	-3.31859e-08
2.49019e-06	-1.00588e-09		1.49412e-06	-3.31632e-08
2.5e-06	-9.86759e-10		1.5e-06	-3.31685e-08
			1.50588e-06	-3.31717e-08

## Sheet: Fig. 1c-MCD
Magnetic field (T)	MCD signal (%)	Magnetic field (T)	MCD signal (%)	Magnetic field (T)	MCD signal (%)	Magnetic field (T)	MCD signal (%)
	1 blocks		2 blocks		3 blocks		4 blocks
0.2	0.00457	0.2	0.00443	0.1511	0.00553	0.2025	0.00302
0.1996	0.00459	0.1977	0.00435	0.1472	0.00562	0.1995	0.00307
0.1951	0.0045	0.1935	0.00432	0.1438	0.0055	0.1953	0.00309
0.1938	0.00459	0.1886	0.00433	0.139	0.00556	0.1906	0.0031
0.1951	0.00454	0.1835	0.00431	0.1359	0.00552	0.1875	0.00306
0.1913	0.00451	0.1795	0.00426	0.1314	0.00558	0.1827	0.00305
0.1864	0.00453	0.1736	0.00429	0.1279	0.0055	0.1798	0.00304
0.1837	0.00447	0.1682	0.00428	0.123	0.00554	0.1745	0.00308
0.1795	0.00451	0.1647	0.0043	0.1192	0.00548	0.1717	0.00305
0.1746	0.0045	0.1584	0.00434	0.1152	0.0055	0.1667	0.00303
0.1709	0.0045	0.1532	0.00428	0.1113	0.00551	0.1637	0.00297
0.1667	0.00448	0.1497	0.00431	0.1074	0.0055	0.1594	0.00302
0.1626	0.00457	0.1436	0.0043	0.1028	0.00548	0.1549	0.00301
0.1597	0.00442	0.1385	0.0043	0.0996	0.00549	0.152	0.00308
0.1547	0.00443	0.1349	0.00426	0.0943	0.00547	0.1468	0.00299
0.1504	0.00451	0.1288	0.00431	0.0906	0.0055	0.1426	0.00308
0.1478	0.00443	0.1235	0.00425	0.0863	0.00549	0.1399	0.00303
0.1421	0.00443	0.1184	0.00429	0.0831	0.00546	0.1339	0.00302
0.1383	0.00447	0.1137	0.00428	0.0788	0.00549	0.1313	0.00296
0.1349	0.00446	0.1077	0.00426	0.0759	0.00548	0.1275	0.003
0.1313	0.00455	0.1044	0.00428	0.0713	0.00546	0.1228	0.00295
0.127	0.00433	0.0986	0.0042	0.0671	0.00547	0.1186	0.00295
0.1226	0.00443	0.0934	0.00423	0.0632	0.00548	0.1156	0.00306
0.1196	0.00446	0.0887	0.00417	0.0594	0.0055	0.1101	0.00305
0.1147	0.0044	0.0836	0.0043	0.0552	0.00543	0.1066	0.00299
0.1117	0.00432	0.0784	0.00409	0.0513	0.00545	0.1032	0.00312
0.1068	0.00438	0.0749	0.00429	0.0473	0.00545	0.0986	0.0031
0.1034	0.00438	0.0689	0.00422	0.0427	0.00547	0.0958	0.00306
0.0988	0.00435	0.0634	0.00425	0.0399	0.00546	0.0908	0.00306
0.0955	0.00436	0.0578	0.00427	0.0348	0.00545	0.0867	0.00306
0.0907	0.00434	0.0537	0.00416	0.0314	0.00544	0.0833	0.00313
0.0866	0.00432	0.0497	0.0042	0.0264	0.00542	0.0795	0.00307
0.0838	0.00436	0.0429	0.00419	0.0233	0.00545	0.0749	0.003
0.0781	0.00423	0.0394	0.00417	0.0194	0.0054	0.0719	0.00299
0.0754	0.00431	0.0336	0.00411	0.0149	0.00542	0.0669	0.003
0.0708	0.00422	0.0285	0.00417	0.0115	0.00536	0.0623	0.00301
0.0675	0.00433	0.0235	0.00416	0.0068	0.00541	0.0597	0.00297
0.0622	0.00421	0.0188	0.00419	0.0035	0.00546	0.0542	0.00306
0.0585	0.00426	0.013	0.00414	-0.0009	0.00539	0.0504	0.00301
0.0558	0.0043	0.0096	0.0042	-0.0044	0.00542	0.0477	0.00294
0.0502	0.00425	0.005	0.00415	-0.0085	0.00528	0.0429	0.00302
0.0465	0.00426	-0.0019	0.00414	-0.0122	0.00523	0.0387	0.00291
0.0427	0.00422	-0.0073	0.00408	-0.0163	0.00502	0.0347	0.003
0.0387	0.00422	-0.0103	0.00397	-0.0212	0.00481	0.0308	0.00292
0.0358	0.00418	-0.0163	0.00362	-0.0248	0.00464	0.0279	0.00294
0.0318	0.00419	-0.0222	0.00334	-0.0294	0.00439	0.0229	0.00285
0.0267	0.00415	-0.0266	0.00323	-0.0334	0.00431	0.0188	0.00287
0.0234	0.00415	-0.0324	0.00306	-0.0375	0.00398	0.0159	0.00281
0.0187	0.00419	-0.0354	0.00288	-0.0402	0.00385	0.0103	0.0029
0.0155	0.00412	-0.0414	0.00284	-0.0444	0.00378	0.0069	0.00282
0.0107	0.00414	-0.0465	0.00276	-0.0485	0.00371	0.0038	0.00287
0.0079	0.0041	-0.0516	0.00271	-0.0527	-0.00212	-0.0019	0.00286
0.0039	0.00406	-0.0573	0.00276	-0.0567	-0.0023	-0.0046	0.00292
-0.0019	0.00404	-0.0607	0.00275	-0.0606	-0.00237	-0.009	0.00197
-0.0044	0.004	-0.0662	0.0027	-0.0648	-0.0024	-0.0132	0.00164
-0.0089	0.00397	-0.0713	0.00274	-0.0687	-0.00241	-0.0168	0.00154
-0.0135	0.00384	-0.0765	0.00269	-0.0725	-0.0024	-0.0202	0.0014
-0.0165	0.00375	-0.0801	0.00263	-0.0769	-0.0024	-0.0252	0.00132
-0.0203	0.0034	-0.0863	0.00276	-0.0806	-0.00241	-0.0293	0.00137
-0.0242	0.00249	-0.0917	0.00272	-0.0847	-0.00243	-0.0321	0.00126
-0.029	0.00183	-0.0951	0.00265	-0.0892	-0.00243	-0.0372	0.00129
-0.0324	0.00104	-0.102	0.00261	-0.0922	-0.00245	-0.0413	0.00125
-0.0363	0.000244	-0.1064	0.00261	-0.0964	-0.00252	-0.0448	0.00121
-0.041	-0.00039	-0.1113	0.00265	-0.1013	-0.0032	-0.0494	0.00117
-0.0454	-0.000855	-0.1168	0.00258	-0.1042	-0.00357	-0.0524	0.00129
-0.0496	-0.00125	-0.1202	0.00258	-0.1083	-0.00372	-0.0573	0.00118
-0.0529	-0.00153	-0.1263	0.00241	-0.1133	-0.0038	-0.0604	0.00121
-0.0564	-0.00164	-0.1304	0.00204	-0.1169	-0.00382	-0.0653	0.00119
-0.0612	-0.00177	-0.1354	0.00104	-0.1207	-0.00387	-0.0695	0.0012
-0.0642	-0.00194	-0.1411	0.000306	-0.1249	-0.00392	-0.073	0.00111
-0.0698	-0.00202	-0.1468	-0.000257	-0.1287	-0.00394	-0.0779	0.00112
-0.0736	-0.00212	-0.1509	-0.000527	-0.1336	-0.00402	-0.0805	0.00114
-0.0769	-0.00224	-0.1565	-0.000854	-0.136	-0.00408	-0.0851	-7.3e-05
-0.0811	-0.00231	-0.1601	-0.000977	-0.1411	-0.00403	-0.0892	-0.00142
-0.0853	-0.00238	-0.1665	-0.00106	-0.1454	-0.00411	-0.0924	-0.00162
-0.0901	-0.00243	-0.1715	-0.00107	-0.1496	-0.00418	-0.0971	-0.00173
-0.0932	-0.00236	-0.1751	-0.00108	-0.1534	-0.00419	-0.1016	-0.00176
-0.0963	-0.00242	-0.1813	-0.00105	-0.1552	-0.00415	-0.1043	-0.00179
-0.1018	-0.00247	-0.1856	-0.00114	-0.1514	-0.00421	-0.1098	-0.00187
-0.1046	-0.00246	-0.192	-0.00104	-0.1465	-0.00415	-0.1125	-0.00192
-0.1099	-0.00242	-0.1967	-0.00114	-0.143	-0.0042	-0.1178	-0.00191
-0.1125	-0.00246	-0.2001	-0.00113	-0.1391	-0.00415	-0.1216	-0.00213
-0.1171	-0.00251	-0.204	-0.00111	-0.1351	-0.00419	-0.1247	-0.00236
-0.1216	-0.00242	-0.1977	-0.00116	-0.1312	-0.00416	-0.1293	-0.00248
-0.1242	-0.00241	-0.1945	-0.00114	-0.1271	-0.00415	-0.1321	-0.00261
-0.1307	-0.00254	-0.1877	-0.00119	-0.1217	-0.00422	-0.1371	-0.00277
-0.1326	-0.00257	-0.1848	-0.0012	-0.1199	-0.00417	-0.1414	-0.00281
-0.1371	-0.00252	-0.1798	-0.00114	-0.1156	-0.00418	-0.1443	-0.00285
-0.1415	-0.00251	-0.1735	-0.00124	-0.1113	-0.0041	-0.1491	-0.00292
-0.1443	-0.00261	-0.1693	-0.00112	-0.1073	-0.00416	-0.1536	-0.0029
-0.1487	-0.00252	-0.163	-0.00115	-0.103	-0.0041	-0.1564	-0.00298
-0.1533	-0.0026	-0.1595	-0.00114	-0.0989	-0.00412	-0.1618	-0.00298
-0.1574	-0.00264	-0.1533	-0.00112	-0.0951	-0.00399	-0.1647	-0.00298
-0.1612	-0.00267	-0.1486	-0.00111	-0.0913	-0.00411	-0.1692	-0.00297
-0.1652	-0.00264	-0.145	-0.00105	-0.0867	-0.00403	-0.1735	-0.00303
-0.1689	-0.00261	-0.1386	-0.00109	-0.0838	-0.00403	-0.1762	-0.00301
-0.1734	-0.00257	-0.1336	-0.00111	-0.0797	-0.00409	-0.1819	-0.00311
-0.1781	-0.0026	-0.13	-0.00105	-0.0754	-0.00403	-0.1847	-0.00306
-0.1809	-0.00258	-0.1237	-0.00106	-0.0713	-0.00397	-0.1892	-0.00302
-0.1855	-0.00264	-0.1196	-0.0011	-0.0673	-0.004	-0.1935	-0.00304
-0.1883	-0.00267	-0.1129	-0.00109	-0.0634	-0.00398	-0.1963	-0.00307
-0.1932	-0.00268	-0.1094	-0.00105	-0.0592	-0.00397	-0.2011	-0.00315
-0.1975	-0.00266	-0.1046	-0.000976	-0.0554	-0.00394	-0.2035	-0.00312
-0.2015	-0.00258	-0.0984	-0.00101	-0.0514	-0.00391	-0.1989	-0.00316
-0.2027	-0.00268	-0.0934	-0.00101	-0.0475	-0.00394	-0.1943	-0.00313
-0.1985	-0.00263	-0.0897	-0.000988	-0.0431	-0.00396	-0.1909	-0.00319
-0.1949	-0.00264	-0.083	-0.00105	-0.0394	-0.00392	-0.1875	-0.00309
-0.1903	-0.00257	-0.0793	-0.001	-0.0354	-0.00395	-0.1828	-0.00316
-0.1875	-0.00251	-0.0736	-0.00102	-0.0315	-0.00391	-0.1785	-0.0032
-0.1828	-0.00251	-0.0677	-0.000934	-0.0273	-0.00384	-0.1758	-0.0031
-0.1785	-0.00252	-0.0633	-0.00105	-0.0234	-0.00388	-0.1708	-0.00315
-0.1757	-0.0026	-0.06	-0.000997	-0.0193	-0.0039	-0.1663	-0.00309
-0.1706	-0.00245	-0.0531	-0.000975	-0.0156	-0.00391	-0.1637	-0.00301
-0.1677	-0.00254	-0.0481	-0.000968	-0.011	-0.00381	-0.1581	-0.00308
-0.1638	-0.00245	-0.0448	-0.00094	-0.0079	-0.00385	-0.1544	-0.00312
-0.1597	-0.00245	-0.038	-0.00101	-0.0039	-0.00388	-0.1518	-0.00304
-0.1549	-0.00249	-0.0345	-0.000892	0.0012	-0.00375	-0.1468	-0.00314
-0.1505	-0.00249	-0.0281	-0.0009	0.005	-0.00383	-0.1424	-0.003
-0.1476	-0.00252	-0.0246	-0.000906	0.0087	-0.00376	-0.1399	-0.00306
-0.1426	-0.00253	-0.0189	-0.00086	0.012	-0.00369	-0.1347	-0.00303
-0.1379	-0.0025	-0.0136	-0.00086	0.0163	-0.00353	-0.1314	-0.00298
-0.1354	-0.00248	-0.0094	-0.00084	0.0206	-0.0031	-0.1279	-0.00302
-0.1304	-0.00248	-0.0044	-0.000848	0.0247	-0.00285	-0.1228	-0.00303
-0.1277	-0.00247	0.0009	-0.000851	0.0287	-0.00278	-0.1184	-0.00312
-0.1225	-0.00253	0.0058	-0.000793	0.0326	-0.00247	-0.1158	-0.00308
-0.1196	-0.00249	0.0112	-0.000706	0.0376	-0.00224	-0.1109	-0.00304
-0.1155	-0.00246	0.0166	-0.000409	0.0406	-0.00215	-0.1077	-0.00308
-0.1101	-0.00241	0.0223	-8.1e-05	0.0455	-0.00204	-0.1038	-0.00303
-0.1073	-0.00239	0.0264	8.9e-05	0.048	0.00326	-0.098	-0.00303
-0.1023	-0.00244	0.0304	0.000224	0.0524	0.00374	-0.0942	-0.00307
-0.0984	-0.00238	0.0369	0.000382	0.0566	0.00392	-0.0917	-0.00301
-0.0956	-0.00243	0.0415	0.000497	0.0601	0.00405	-0.0862	-0.00306
-0.0901	-0.00243	0.0451	0.000568	0.0644	0.00405	-0.0824	-0.00295
-0.0864	-0.00235	0.0513	0.000683	0.0685	0.00406	-0.0798	-0.003
-0.0838	-0.00235	0.0565	0.00063	0.0731	0.00411	-0.0754	-0.00298
-0.0787	-0.00241	0.0615	0.00074	0.0766	0.00406	-0.0709	-0.00303
-0.0758	-0.00237	0.0663	0.00065	0.0813	0.00417	-0.0659	-0.00296
-0.0705	-0.00244	0.0708	0.000637	0.0848	0.00413	-0.0633	-0.00295
-0.0679	-0.00238	0.0762	0.000671	0.0885	0.00414	-0.0588	-0.00304
-0.0628	-0.00233	0.0813	0.000709	0.0922	0.00419	-0.0558	-0.00299
-0.0587	-0.00227	0.085	0.000722	0.096	0.0042	-0.0502	-0.00289
-0.0558	-0.00232	0.0914	0.000692	0.1005	0.00493	-0.0465	-0.00291
-0.0506	-0.00229	0.0964	0.000745	0.1051	0.0052	-0.0425	-0.00298
-0.0464	-0.00236	0.1018	0.000761	0.1088	0.00542	-0.0397	-0.00293
-0.0438	-0.00225	0.1059	0.000801	0.1134	0.00539	-0.0354	-0.00294
-0.0387	-0.00222	0.1102	0.000774	0.1162	0.0054	-0.0308	-0.00292
-0.0346	-0.00213	0.1161	0.00076	0.1204	0.00542	-0.0266	-0.00292
-0.03	-0.00224	0.1216	0.000749	0.1253	0.00543	-0.0236	-0.0029
-0.0267	-0.00218	0.1253	0.000724	0.1286	0.00547	-0.0194	-0.00289
-0.0229	-0.00224	0.1321	0.000892	0.1321	0.00552	-0.0151	-0.00292
-0.0189	-0.00222	0.1354	0.00194	0.1363	0.00553	-0.0101	-0.00293
-0.0148	-0.00218	0.1419	0.00248	0.1406	0.00552	-0.0076	-0.00287
-0.0101	-0.00222	0.1467	0.00337	0.1446	0.00558	-0.0028	-0.00299
-0.0066	-0.00219	0.1508	0.00387	0.1487	0.0056	0.0017	-0.00285
-0.0025	-0.0022	0.1554	0.00398	0.1525	0.00566	0.0049	-0.00248
0.0017	-0.00218	0.1602	0.00433			0.0092	-0.00174
0.0046	-0.00215	0.1673	0.00441			0.0135	-0.00161
0.0092	-0.00205	0.1718	0.00448			0.0179	-0.00153
0.0133	-0.00207	0.1751	0.00438			0.0207	-0.00141
0.0163	-0.00184	0.1821	0.00438			0.0252	-0.00135
0.0212	-0.00111	0.1857	0.00446			0.0293	-0.00136
0.0254	-0.000346	0.1913	0.00452			0.0332	-0.00129
0.0283	0.000522	0.1954	0.00445			0.0363	-0.00123
0.0332	0.00159	0.2023	0.00446			0.0412	-0.0013
0.0374	0.00212					0.0458	-0.0013
0.0404	0.00255					0.0494	-0.00124
0.0454	0.00298					0.0522	-0.0013
0.0494	0.00318					0.0571	-0.00124
0.0521	0.00351					0.0614	-0.00124
0.0562	0.00367					0.0643	-0.00118
0.0617	0.00384					0.0694	-0.00117
0.0644	0.00396					0.073	-0.0012
0.0692	0.00409					0.0775	-0.00119
0.0735	0.00413					0.0804	-0.00121
0.0762	0.00418					0.0854	0.00122
0.0818	0.00428					0.0883	0.00148
0.0855	0.00426					0.0932	0.00157
0.0881	0.00427					0.0966	0.00161
0.0938	0.00435					0.1013	0.00166
0.0976	0.00436					0.1043	0.00169
0.1013	0.00437					0.1095	0.00168
0.1044	0.00437					0.1121	0.00182
0.1093	0.00439					0.1178	0.00184
0.1134	0.00444					0.1215	0.00197
0.1163	0.00441					0.1244	0.0022
0.1217	0.00443					0.1293	0.0024
0.1256	0.00432					0.1336	0.00256
0.1284	0.00445					0.1362	0.00265
0.1324	0.00438					0.1412	0.00277
0.1373	0.00439					0.1453	0.00278
						0.148	0.00285
						0.1521	0.0029
						0.1563	0.00282
						0.1604	0.00284
						0.1659	0.00295
						0.1685	0.00291
						0.1738	0.00303
						0.1764	0.00296
						0.181	0.00294
						0.1852	0.00294
						0.1881	0.0029
						0.1932	0.00296
						0.1974	0.003
						0.2001	0.00297

## Sheet: Fig.1d-MCD-T
Magnetic field (T)	MCD signal (%)	Magnetic field (T)	MCD signal (%)	Magnetic field (T)	MCD signal (%)	Magnetic field (T)	MCD signal (%)	Magnetic field (T)	MCD signal (%)	Magnetic field (T)	MCD signal (%)	Magnetic field (T)	MCD signal (%)	Magnetic field (T)	MCD signal (%)	Magnetic field (T)	MCD signal (%)	Magnetic field (T)	MCD signal (%)	Magnetic field (T)	MCD signal (%)
	2 K		3 K		4 K		5 K		6 K		7 K		8 K		9 K		10 K		11 K		12 K
0.1511	0.00553	0.1979	0.00607	0.15	0.00579	0.1504	0.00566	0.0989	0.00525	0.0798	0.00492	0.0794	0.00446	0.0763	0.00393	0.08	0.00338	0.0813	0.00264	0.0804	0.00205
0.1472	0.00562	0.2027	0.00602	0.15	0.00577	0.1526	0.0056	0.1027	0.00531	0.0822	0.00489	0.0798	0.00455	0.0789	0.00397	0.08	0.00341	0.0783	0.00271	0.0827	0.00204
0.1438	0.0055	0.2036	0.00607	0.1515	0.00579	0.1517	0.00565	0.1029	0.00522	0.0789	0.00496	0.0811	0.00447	0.0813	0.00396	0.0808	0.00331	0.0798	0.00267	0.0818	0.00199
0.139	0.00556	0.1986	0.006	0.1505	0.00582	0.1508	0.0056	0.1003	0.00523	0.0821	0.00492	0.0815	0.0045	0.0809	0.00398	0.0811	0.00338	0.0795	0.0026	0.0775	0.00196
0.1359	0.00552	0.196	0.00598	0.147	0.00572	0.1472	0.0056	0.0967	0.00524	0.0794	0.00491	0.0788	0.00454	0.0797	0.00388	0.0795	0.00331	0.0775	0.00253	0.0738	0.00187
0.1314	0.00558	0.1914	0.00591	0.1439	0.0057	0.1446	0.00559	0.0943	0.00522	0.0768	0.0049	0.0772	0.00444	0.077	0.00383	0.0774	0.00326	0.0758	0.00258	0.0694	0.00183
0.1279	0.0055	0.1878	0.00595	0.1417	0.00574	0.1412	0.00555	0.091	0.00521	0.0751	0.00487	0.0751	0.0045	0.0752	0.00383	0.0751	0.00331	0.0732	0.00258	0.0656	0.00177
0.123	0.00554	0.1835	0.00591	0.1386	0.00572	0.1381	0.00552	0.0881	0.0052	0.0732	0.00489	0.0734	0.00436	0.0732	0.00383	0.0734	0.00318	0.0713	0.00251	0.0615	0.00175
0.1192	0.00548	0.1792	0.00592	0.1349	0.0057	0.1356	0.00547	0.0855	0.00515	0.071	0.00479	0.0709	0.00441	0.0712	0.00381	0.0709	0.00321	0.0693	0.00252	0.0577	0.00172
0.1152	0.0055	0.176	0.00596	0.1324	0.00566	0.1322	0.00551	0.083	0.00522	0.0691	0.00483	0.0693	0.00443	0.0686	0.0038	0.069	0.00317	0.0673	0.00244	0.0533	0.00162
0.1113	0.00551	0.1715	0.00587	0.1296	0.00567	0.1288	0.00549	0.0788	0.00515	0.067	0.00481	0.0673	0.00441	0.067	0.00379	0.0671	0.00319	0.0656	0.00244	0.0493	0.00153
0.1074	0.0055	0.1673	0.00589	0.1261	0.00562	0.1261	0.00547	0.0762	0.00518	0.0653	0.00479	0.0652	0.00443	0.0656	0.00383	0.0653	0.00311	0.0632	0.00236	0.0458	0.00147
0.1028	0.00548	0.163	0.00588	0.1233	0.00569	0.1233	0.00548	0.0735	0.00514	0.0629	0.00476	0.0632	0.00434	0.0632	0.00376	0.063	0.00311	0.0612	0.00245	0.0413	0.00141
0.0996	0.00549	0.1597	0.00585	0.1204	0.00567	0.1207	0.00551	0.0709	0.00506	0.0612	0.00478	0.061	0.00435	0.0611	0.00371	0.0614	0.00315	0.0596	0.00232	0.0379	0.00139
0.0943	0.00547	0.1556	0.00593	0.1162	0.00571	0.1177	0.00548	0.067	0.00505	0.0591	0.00474	0.0592	0.0043	0.059	0.00373	0.0591	0.00308	0.0578	0.00234	0.0331	0.00125
0.0906	0.0055	0.1518	0.00579	0.1143	0.00568	0.1138	0.00546	0.0639	0.00511	0.057	0.00473	0.057	0.00432	0.057	0.00369	0.0575	0.0031	0.0553	0.00229	0.03	0.00121
0.0863	0.00549	0.1465	0.00584	0.1106	0.00564	0.1115	0.00543	0.0612	0.00515	0.0548	0.00477	0.0553	0.0043	0.055	0.00365	0.0553	0.00296	0.0533	0.00222	0.0251	0.00105
0.0831	0.00546	0.1437	0.00589	0.1084	0.00555	0.1087	0.00539	0.0578	0.00512	0.0529	0.00476	0.0528	0.00424	0.0529	0.00362	0.0531	0.00291	0.0512	0.00217	0.0219	0.00109
0.0788	0.00549	0.139	0.00589	0.1058	0.00561	0.105	0.00538	0.0551	0.00512	0.0509	0.0047	0.051	0.00433	0.0509	0.00361	0.0506	0.00283	0.0492	0.00216	0.0175	0.000958
0.0759	0.00548	0.1351	0.00579	0.102	0.00557	0.1021	0.00544	0.0523	0.00508	0.049	0.00463	0.049	0.00409	0.049	0.00357	0.0491	0.00293	0.0473	0.00204	0.0136	0.000832
0.0713	0.00546	0.1307	0.00586	0.0989	0.00561	0.0993	0.00543	0.0494	0.00504	0.0471	0.00439	0.0473	0.00381	0.0469	0.00347	0.0467	0.0028	0.0453	0.00203	0.0098	0.000789
0.0671	0.00547	0.1278	0.00577	0.0962	0.00565	0.0967	0.00544	0.0458	0.00503	0.045	0.00391	0.0457	0.00336	0.045	0.0034	0.045	0.00277	0.0435	0.00206	0.0051	0.000707
0.0632	0.00548	0.1239	0.00584	0.0925	0.00557	0.0929	0.00534	0.0429	0.0049	0.0429	0.00358	0.0431	0.00302	0.0429	0.00321	0.0431	0.00274	0.0415	0.00198	0.0018	0.000568
0.0594	0.0055	0.12	0.00581	0.0906	0.00562	0.0903	0.00533	0.0404	0.00432	0.041	0.00352	0.0414	0.00291	0.0411	0.00296	0.0409	0.00272	0.0392	0.00189	-0.0028	0.00044
0.0552	0.00543	0.1156	0.00583	0.0876	0.00561	0.0875	0.00541	0.0368	0.00377	0.0389	0.00353	0.0392	0.00297	0.0389	0.00277	0.0392	0.0026	0.0377	0.00188	-0.0066	0.000454
0.0513	0.00545	0.1106	0.00577	0.084	0.00557	0.0831	0.00543	0.0341	0.00374	0.0369	0.00349	0.0374	0.00289	0.0369	0.00256	0.0369	0.00251	0.0354	0.00186	-0.0107	0.000407
0.0473	0.00545	0.1071	0.00576	0.0811	0.00557	0.0813	0.00538	0.0314	0.00371	0.0349	0.00344	0.0351	0.00286	0.0345	0.00248	0.0349	0.00246	0.0336	0.00179	-0.0142	0.0003
0.0427	0.00547	0.1033	0.00583	0.0783	0.00556	0.0788	0.00534	0.0288	0.00366	0.033	0.00337	0.0328	0.00285	0.033	0.00244	0.033	0.00242	0.0313	0.00176	-0.019	0.000113
0.0399	0.00546	0.0985	0.00581	0.0752	0.0056	0.075	0.00541	0.025	0.00363	0.031	0.00347	0.0308	0.00281	0.0313	0.00247	0.0311	0.00228	0.0297	0.00165	-0.0229	0.000122
0.0348	0.00545	0.0951	0.00573	0.0727	0.00554	0.0721	0.00541	0.0224	0.00366	0.029	0.00344	0.029	0.0028	0.029	0.00243	0.029	0.00222	0.0273	0.00156	-0.0264	4.8e-05
0.0314	0.00544	0.0913	0.00574	0.0692	0.00557	0.0694	0.00542	0.0192	0.00368	0.027	0.00345	0.027	0.00279	0.0271	0.00237	0.027	0.00218	0.0253	0.00153	-0.0308	-0.000101
0.0264	0.00542	0.0872	0.00579	0.066	0.00553	0.066	0.00531	0.0158	0.00365	0.0249	0.00343	0.0251	0.00274	0.0251	0.00231	0.0249	0.00201	0.0232	0.00144	-0.0346	-0.000167
0.0233	0.00545	0.0829	0.00576	0.0633	0.00554	0.063	0.0054	0.0133	0.00372	0.023	0.00336	0.023	0.00275	0.0231	0.00232	0.0225	0.00195	0.0212	0.00144	-0.0389	-0.000184
0.0194	0.0054	0.0793	0.00579	0.0596	0.00557	0.0603	0.00533	0.0101	0.00359	0.021	0.00342	0.0211	0.00279	0.021	0.00228	0.0212	0.00184	0.0193	0.00136	-0.0425	-0.000279
0.0149	0.00542	0.076	0.00573	0.0574	0.00546	0.0578	0.00532	0.0075	0.00362	0.019	0.00342	0.019	0.00281	0.019	0.00225	0.019	0.00173	0.0178	0.00128	-0.0469	-0.000327
0.0115	0.00536	0.071	0.00571	0.0543	0.00554	0.0543	0.00532	0.0044	0.00363	0.0166	0.00343	0.017	0.00277	0.0175	0.00231	0.0175	0.00165	0.0153	0.00121	-0.0502	-0.00036
0.0068	0.00541	0.0677	0.00567	0.051	0.00558	0.0514	0.00538	0.0012	0.0036	0.0151	0.00342	0.0149	0.00274	0.0151	0.00224	0.015	0.00163	0.0137	0.00116	-0.0541	-0.000473
0.0035	0.00546	0.0635	0.00574	0.0483	0.00546	0.0483	0.00536	-0.0018	0.000508	0.0131	0.0034	0.0129	0.00273	0.013	0.0022	0.013	0.00154	0.0114	0.00106	-0.0589	-0.000546
-0.0009	0.00539	0.0594	0.00573	0.0455	0.00555	0.0451	0.00526	-0.0049	-0.00072	0.0109	0.00335	0.011	0.0028	0.0111	0.00217	0.011	0.00147	0.0094	0.000977	-0.0629	-0.000552
-0.0044	0.00542	0.0552	0.00572	0.0424	0.0055	0.0427	0.00532	-0.0075	-0.00147	0.0089	0.00332	0.0089	0.00271	0.009	0.00212	0.009	0.00139	0.0074	0.000909	-0.0664	-0.000604
-0.0085	0.00528	0.051	0.00569	0.0397	0.00551	0.0396	0.00533	-0.0112	-0.00145	0.0069	0.00331	0.0071	0.00271	0.0071	0.0021	0.0071	0.00126	0.0053	0.000767	-0.0702	-0.000647
-0.0122	0.00523	0.0473	0.00571	0.0363	0.00554	0.0358	0.00528	-0.0135	-0.00148	0.005	0.00217	0.005	0.00266	0.0051	0.00202	0.005	0.00109	0.0034	0.00072	-0.0744	-0.00072
-0.0163	0.00502	0.0433	0.00571	0.033	0.00552	0.0335	0.00524	-0.0166	-0.00155	0.0032	-0.000123	0.0032	0.00264	0.0032	0.00181	0.0035	0.000949	0.0017	0.00069	-0.0784	-0.000749
-0.0212	0.00481	0.0399	0.00565	0.0304	0.00551	0.0305	0.00512	-0.0199	-0.00148	0.0016	-0.000241	0.0016	0.0027	0.0016	0.00172	0.0016	0.000743	-0.0004	0.000536	-0.0826	-0.000847
-0.0248	0.00464	0.0356	0.00566	0.0275	0.00539	0.0264	0.00448	-0.0225	-0.00151	-0.0011	-0.00046	-0.0007	0.00225	-0.0009	0.00104	-0.0007	0.000373	-0.0023	0.000459	-0.0813	-0.000765
-0.0294	0.00439	0.0315	0.00567	0.024	0.0054	0.0244	0.00404	-0.025	-0.00153	-0.003	-0.00118	-0.0031	-0.000794	-0.0029	-6.1e-05	-0.0029	0.000147	-0.0046	0.000389	-0.0777	-0.000765
-0.0334	0.00431	0.0274	0.00565	0.0213	0.00544	0.0215	0.00397	-0.0285	-0.00155	-0.0049	-0.00125	-0.0047	-0.0013	-0.0047	-0.000641	-0.005	1e-06	-0.0066	0.000297	-0.0734	-0.000662
-0.0375	0.00398	0.0238	0.00561	0.0184	0.00541	0.0184	0.0039	-0.0318	-0.00156	-0.0066	-0.00128	-0.007	-0.00133	-0.0069	-0.000783	-0.0068	-0.000108	-0.0085	0.000242	-0.069	-0.000613
-0.0402	0.00385	0.0198	0.0057	0.015	0.00535	0.0151	0.00393	-0.0341	-0.00156	-0.0089	-0.00128	-0.0089	-0.00134	-0.0089	-0.000775	-0.0089	-0.000148	-0.0107	0.000188	-0.0653	-0.000589
-0.0444	0.00378	0.0155	0.00562	0.0122	0.00511	0.0127	0.00391	-0.0381	-0.00154	-0.0109	-0.00129	-0.011	-0.0013	-0.0107	-0.000791	-0.011	-0.000272	-0.0127	0.000122	-0.0619	-0.000559
-0.0485	0.00371	0.011	0.00565	0.0094	0.00473	0.0093	0.0039	-0.0407	-0.00151	-0.0127	-0.00124	-0.013	-0.00139	-0.0123	-0.000801	-0.013	-0.000319	-0.0146	7.5e-05	-0.0573	-0.000481
-0.0527	-0.00212	0.0079	0.0057	0.0064	0.00442	0.0066	0.00382	-0.0431	-0.00154	-0.0147	-0.00131	-0.0149	-0.00136	-0.015	-0.000835	-0.015	-0.000357	-0.0167	-6.4e-05	-0.0534	-0.000389
-0.0567	-0.0023	0.0039	0.00563	0.003	0.00409	0.003	0.00387	-0.0466	-0.00157	-0.017	-0.00131	-0.017	-0.00137	-0.0167	-0.000782	-0.017	-0.000466	-0.0186	-0.000195	-0.0499	-0.000378
-0.0606	-0.00237	-0.0014	0.00547	0.0003	0.00397	0.0003	0.00385	-0.0499	-0.00163	-0.0192	-0.00138	-0.019	-0.00139	-0.019	-0.00088	-0.0189	-0.0006	-0.0207	-0.000183	-0.045	-0.000253
-0.0648	-0.0024	-0.0047	0.00519	-0.0031	0.00399	-0.0029	0.00386	-0.0529	-0.00186	-0.0207	-0.00132	-0.021	-0.00149	-0.021	-0.000846	-0.021	-0.000659	-0.0228	-0.00029	-0.0419	-0.00028
-0.0687	-0.00241	-0.0089	0.00481	-0.0056	0.004	-0.0053	0.00386	-0.0556	-0.003	-0.0227	-0.00133	-0.0229	-0.00146	-0.0229	-0.000881	-0.0229	-0.000779	-0.0248	-0.000338	-0.037	-0.000189
-0.0725	-0.0024	-0.0126	0.00465	-0.0093	0.00399	-0.0089	0.00384	-0.0587	-0.00313	-0.025	-0.00135	-0.0251	-0.00146	-0.025	-0.000918	-0.025	-0.000864	-0.0262	-0.000392	-0.0336	-0.0001
-0.0769	-0.0024	-0.0167	0.00446	-0.0118	0.004	-0.0115	-0.00153	-0.0614	-0.00316	-0.0271	-0.0013	-0.027	-0.00151	-0.027	-0.000979	-0.027	-0.000854	-0.0287	-0.000433	-0.0296	5.6e-05
-0.0806	-0.00241	-0.0205	0.0043	-0.0146	0.00392	-0.0148	-0.00154	-0.065	-0.00322	-0.029	-0.00132	-0.029	-0.00149	-0.029	-0.000993	-0.0289	-0.00101	-0.0307	-0.000487	-0.0256	9.7e-05
-0.0847	-0.00243	-0.0248	0.00414	-0.0179	0.00397	-0.018	-0.00157	-0.0677	-0.00319	-0.031	-0.00133	-0.031	-0.0015	-0.0316	-0.00102	-0.0311	-0.0011	-0.0328	-0.000565	-0.0214	0.000193
-0.0892	-0.00243	-0.0285	0.00411	-0.0205	-0.000851	-0.0209	-0.00156	-0.0705	-0.00312	-0.033	-0.00134	-0.033	-0.00154	-0.033	-0.0011	-0.033	-0.00111	-0.0346	-0.00062	-0.018	0.000259
-0.0922	-0.00245	-0.0328	0.00385	-0.0237	-0.00167	-0.0235	-0.00158	-0.0741	-0.00315	-0.0349	-0.0014	-0.035	-0.00157	-0.0351	-0.00131	-0.035	-0.00123	-0.0367	-0.000679	-0.0133	0.000351
-0.0964	-0.00252	-0.0374	-0.00169	-0.0269	-0.0017	-0.0264	-0.00154	-0.0766	-0.00324	-0.0369	-0.00134	-0.0369	-0.0015	-0.037	-0.00154	-0.0369	-0.00125	-0.0387	-0.000673	-0.0092	0.00044
-0.1013	-0.0032	-0.0409	-0.00185	-0.0295	-0.00169	-0.0299	-0.00158	-0.0798	-0.00317	-0.0391	-0.00132	-0.0389	-0.0017	-0.0389	-0.00179	-0.0389	-0.00132	-0.0406	-0.000738	-0.0053	0.000512
-0.1042	-0.00357	-0.045	-0.00184	-0.0328	-0.00167	-0.0326	-0.00161	-0.0826	-0.00323	-0.0411	-0.0014	-0.041	-0.00193	-0.041	-0.00191	-0.041	-0.00138	-0.0427	-0.000801	-0.0004	0.000581
-0.1083	-0.00372	-0.0486	-0.00182	-0.0354	-0.00168	-0.0351	-0.0016	-0.0855	-0.00318	-0.0429	-0.00136	-0.0435	-0.00213	-0.0429	-0.00197	-0.0429	-0.00152	-0.0448	-0.000855	0.0028	0.000727
-0.1133	-0.0038	-0.0527	-0.00183	-0.0389	-0.00165	-0.0389	-0.00159	-0.089	-0.0032	-0.0448	-0.00142	-0.045	-0.00238	-0.045	-0.00212	-0.0448	-0.00148	-0.0468	-0.000845	0.0062	0.000756
-0.1169	-0.00382	-0.0566	-0.0018	-0.0417	-0.0017	-0.042	-0.00158	-0.0916	-0.00326	-0.0465	-0.00159	-0.0471	-0.00251	-0.0469	-0.00211	-0.0469	-0.00153	-0.0481	-0.000883	0.0111	0.000838
-0.1207	-0.00387	-0.0606	-0.00184	-0.0454	-0.00169	-0.0447	-0.00167	-0.0949	-0.0032	-0.049	-0.00259	-0.049	-0.00259	-0.049	-0.00214	-0.049	-0.00151	-0.05	-0.000998	0.0144	0.000962
-0.1249	-0.00392	-0.0643	-0.00184	-0.0475	-0.0017	-0.0471	-0.0016	-0.0979	-0.00322	-0.051	-0.00288	-0.0509	-0.0026	-0.0504	-0.00217	-0.051	-0.00153	-0.0525	-0.000991	0.019	0.00104
-0.1287	-0.00394	-0.0686	-0.00189	-0.0509	-0.00172	-0.051	-0.00163	-0.0998	-0.0033	-0.0529	-0.00285	-0.0529	-0.00259	-0.0528	-0.00223	-0.0529	-0.00162	-0.0542	-0.000936	0.0225	0.00108
-0.1336	-0.00402	-0.0732	-0.00186	-0.0535	-0.00178	-0.0541	-0.00166	-0.0985	-0.00322	-0.0547	-0.00289	-0.055	-0.00258	-0.0548	-0.00224	-0.055	-0.00163	-0.0562	-0.00101	0.0267	0.00119
-0.136	-0.00408	-0.0768	-0.0019	-0.0566	-0.00171	-0.0568	-0.00168	-0.0956	-0.00331	-0.0574	-0.00288	-0.057	-0.00262	-0.0568	-0.00224	-0.057	-0.00171	-0.0587	-0.00105	0.0305	0.00128
-0.1411	-0.00403	-0.0808	-0.00189	-0.0597	-0.00173	-0.0596	-0.00161	-0.0917	-0.00324	-0.0593	-0.0029	-0.059	-0.00261	-0.0588	-0.00225	-0.0589	-0.00172	-0.0608	-0.00111	0.0343	0.00138
-0.1454	-0.00411	-0.0846	-0.0019	-0.0629	-0.00178	-0.063	-0.00168	-0.089	-0.00332	-0.0611	-0.00293	-0.0608	-0.00263	-0.0611	-0.00228	-0.061	-0.00175	-0.0628	-0.00113	0.0385	0.00139
-0.1496	-0.00418	-0.0892	-0.00192	-0.0657	-0.00179	-0.0657	-0.00183	-0.0863	-0.00328	-0.0629	-0.00293	-0.0629	-0.00264	-0.063	-0.00231	-0.063	-0.00172	-0.0647	-0.00118	0.0421	0.00146
-0.1534	-0.00419	-0.0922	-0.00197	-0.0683	-0.00172	-0.0681	-0.0033	-0.0831	-0.00323	-0.0646	-0.00293	-0.0648	-0.00262	-0.065	-0.00231	-0.065	-0.00178	-0.0666	-0.00121	0.0467	0.00149
-0.1552	-0.00415	-0.0963	-0.00202	-0.0717	-0.00172	-0.0719	-0.00336	-0.0805	-0.00323	-0.0669	-0.00289	-0.067	-0.00267	-0.067	-0.00233	-0.0669	-0.0018	-0.0687	-0.00118	0.0506	0.00162
-0.1514	-0.00421	-0.1005	-0.00353	-0.0747	-0.00174	-0.0745	-0.00339	-0.0771	-0.00325	-0.069	-0.00291	-0.069	-0.0027	-0.0689	-0.00239	-0.0687	-0.0018	-0.07	-0.0012	0.0543	0.00167
-0.1465	-0.00415	-0.1053	-0.00362	-0.0782	-0.00179	-0.0777	-0.00344	-0.0743	-0.00318	-0.0709	-0.00291	-0.071	-0.00268	-0.0709	-0.00235	-0.0709	-0.00183	-0.0726	-0.00126	0.0584	0.00177
-0.143	-0.0042	-0.1081	-0.00364	-0.0804	-0.00182	-0.0811	-0.00345	-0.071	-0.00323	-0.0731	-0.00291	-0.073	-0.00262	-0.0729	-0.00232	-0.0729	-0.00187	-0.0748	-0.00124	0.0624	0.00178
-0.1391	-0.00415	-0.113	-0.00367	-0.0842	-0.00339	-0.084	-0.00343	-0.0683	-0.00324	-0.075	-0.00295	-0.075	-0.00269	-0.0749	-0.00236	-0.0745	-0.00184	-0.0766	-0.00127	0.0664	0.0018
-0.1351	-0.00419	-0.1177	-0.00373	-0.0871	-0.00349	-0.0866	-0.00345	-0.0652	-0.00321	-0.077	-0.00298	-0.077	-0.00268	-0.0775	-0.00245	-0.077	-0.00192	-0.0788	-0.00133	0.07	0.00192
-0.1312	-0.00416	-0.1201	-0.00371	-0.0897	-0.00352	-0.0894	-0.00343	-0.0622	-0.00317	-0.0789	-0.00295	-0.0789	-0.00269	-0.0789	-0.00246	-0.0788	-0.00195	-0.0801	-0.00138	0.0745	0.00193
-0.1271	-0.00415	-0.1253	-0.00375	-0.0927	-0.00358	-0.0927	-0.00346	-0.0593	-0.00319	-0.0805	-0.00299	-0.0805	-0.0027	-0.0805	-0.00245	-0.0806	-0.00194	-0.0813	-0.00134	0.0784	0.00197
-0.1217	-0.00422	-0.1295	-0.00379	-0.0967	-0.0036	-0.0959	-0.00344	-0.0558	-0.00313	-0.0809	-0.00294	-0.0811	-0.00269	-0.0809	-0.00248	-0.0811	-0.00191	-0.0793	-0.00133	0.0824	0.00202
-0.1199	-0.00417	-0.1329	-0.0038	-0.0987	-0.00362	-0.0991	-0.00348	-0.0534	-0.00321	-0.0792	-0.00299	-0.0789	-0.00273	-0.0792	-0.00242	-0.0791	-0.00184	-0.0772	-0.0013	0.0811	0.00203
-0.1156	-0.00418	-0.1375	-0.00378	-0.1027	-0.00359	-0.1018	-0.0034	-0.0504	-0.00315	-0.0771	-0.00294	-0.0773	-0.00273	-0.0771	-0.00243	-0.0773	-0.0019	-0.0756	-0.00127
-0.1113	-0.0041	-0.14	-0.00375	-0.1045	-0.00362	-0.1046	-0.00349	-0.0465	-0.00317	-0.0749	-0.00292	-0.0748	-0.00268	-0.075	-0.00232	-0.0749	-0.00186	-0.0732	-0.00126
-0.1073	-0.00416	-0.1446	-0.00379	-0.1075	-0.00362	-0.1076	-0.00347	-0.0444	-0.00319	-0.0732	-0.00297	-0.0731	-0.00274	-0.0732	-0.00235	-0.0732	-0.00185	-0.0719	-0.00122
-0.103	-0.0041	-0.1487	-0.00377	-0.111	-0.00362	-0.111	-0.00339	-0.0414	-0.00316	-0.0709	-0.00296	-0.0703	-0.00272	-0.0709	-0.00239	-0.0712	-0.00185	-0.0694	-0.00118
-0.0989	-0.00412	-0.1525	-0.00378	-0.1137	-0.00362	-0.1136	-0.00345	-0.0381	-0.0026	-0.0687	-0.00293	-0.069	-0.0027	-0.0689	-0.00233	-0.0693	-0.00184	-0.0672	-0.00119
-0.0951	-0.00399	-0.1567	-0.00379	-0.1167	-0.00363	-0.1165	-0.00351	-0.0354	-0.00194	-0.0673	-0.00299	-0.0672	-0.00263	-0.067	-0.0023	-0.067	-0.00182	-0.0657	-0.00113
-0.0913	-0.00411	-0.1602	-0.00382	-0.1194	-0.00364	-0.12	-0.00351	-0.0328	-0.00182	-0.0655	-0.003	-0.0656	-0.00264	-0.0646	-0.00237	-0.065	-0.00172	-0.0633	-0.00108
-0.0867	-0.00403	-0.1645	-0.00379	-0.1228	-0.00365	-0.123	-0.00354	-0.0289	-0.00183	-0.0629	-0.0029	-0.0634	-0.0027	-0.063	-0.00231	-0.0628	-0.00176	-0.0617	-0.00111
-0.0838	-0.00403	-0.1697	-0.00383	-0.1261	-0.00359	-0.1258	-0.00352	-0.0261	-0.00174	-0.0608	-0.0029	-0.061	-0.00269	-0.0614	-0.00232	-0.0606	-0.00171	-0.0592	-0.00107
-0.0797	-0.00409	-0.1734	-0.00382	-0.1287	-0.00364	-0.1288	-0.00355	-0.0233	-0.0018	-0.0589	-0.00292	-0.0588	-0.00266	-0.0592	-0.00229	-0.0591	-0.00169	-0.0578	-0.00109
-0.0754	-0.00403	-0.1776	-0.00389	-0.1314	-0.0037	-0.132	-0.00357	-0.0207	-0.00177	-0.0573	-0.00293	-0.0568	-0.00269	-0.0567	-0.00224	-0.0573	-0.00169	-0.0553	-0.000977
-0.0713	-0.00397	-0.1806	-0.00384	-0.1346	-0.00368	-0.1349	-0.00354	-0.0175	-0.00168	-0.055	-0.00295	-0.0554	-0.0026	-0.0552	-0.00225	-0.0551	-0.00166	-0.0532	-0.000954
-0.0673	-0.004	-0.184	-0.00384	-0.1376	-0.00365	-0.138	-0.00353	-0.0144	-0.00169	-0.0533	-0.00292	-0.0532	-0.00257	-0.0529	-0.00223	-0.0525	-0.00164	-0.0512	-0.000903
-0.0634	-0.00398	-0.1885	-0.00389	-0.1406	-0.00368	-0.1406	-0.0036	-0.011	-0.00171	-0.0514	-0.0029	-0.051	-0.00259	-0.0512	-0.00214	-0.0506	-0.00158	-0.0492	-0.000932
-0.0592	-0.00397	-0.1925	-0.00388	-0.1439	-0.00368	-0.1432	-0.00356	-0.0084	-0.00169	-0.0491	-0.00283	-0.0489	-0.00253	-0.0491	-0.00224	-0.0493	-0.00158	-0.0473	-0.000843
-0.0554	-0.00394	-0.1968	-0.0039	-0.1467	-0.00371	-0.1471	-0.00357	-0.0049	-0.00174	-0.0469	-0.00278	-0.0467	-0.00241	-0.0469	-0.0021	-0.0471	-0.00148	-0.0451	-0.000803
-0.0514	-0.00391	-0.2001	-0.00383	-0.1491	-0.00373	-0.15	-0.00359	-0.0025	-0.00169	-0.0454	-0.00254	-0.045	-0.00211	-0.0454	-0.00204	-0.045	-0.00148	-0.0437	-0.000847
-0.0475	-0.00394	-0.203	-0.0039	-0.1517	-0.00376	-0.152	-0.00359	0.0008	-0.00165	-0.0433	-0.00211	-0.0427	-0.00162	-0.0433	-0.00196	-0.0429	-0.00139	-0.0414	-0.000732
-0.0431	-0.00396	-0.1982	-0.00393	-0.1504	-0.00373	-0.1503	-0.00363	0.0044	0.00259	-0.041	-0.00174	-0.0412	-0.00132	-0.0411	-0.00173	-0.0409	-0.00134	-0.0396	-0.000706
-0.0394	-0.00392	-0.1953	-0.00394	-0.1476	-0.0037	-0.1472	-0.00366	0.0064	0.00288	-0.0389	-0.00161	-0.0389	-0.00124	-0.0389	-0.00157	-0.0389	-0.00127	-0.0372	-0.000678
-0.0354	-0.00395	-0.1918	-0.00393	-0.1442	-0.00376	-0.1441	-0.00358	0.0101	0.00345	-0.037	-0.00162	-0.0374	-0.00122	-0.0369	-0.0013	-0.0365	-0.0012	-0.0357	-0.00065
-0.0315	-0.00391	-0.1868	-0.00389	-0.1411	-0.00368	-0.1414	-0.00355	0.0126	0.00346	-0.0353	-0.00162	-0.0352	-0.00117	-0.035	-0.00106	-0.0351	-0.00112	-0.0335	-0.000542
-0.0273	-0.00384	-0.1833	-0.00389	-0.1383	-0.00374	-0.1385	-0.00359	0.0162	0.00352	-0.0331	-0.0016	-0.0328	-0.00114	-0.0328	-0.00104	-0.0326	-0.00104	-0.0317	-0.000514
-0.0234	-0.00388	-0.1792	-0.00393	-0.1351	-0.00378	-0.1359	-0.00358	0.0189	0.00353	-0.031	-0.00162	-0.0311	-0.00114	-0.031	-0.000948	-0.0311	-0.000993	-0.0294	-0.000453
-0.0193	-0.0039	-0.1752	-0.00392	-0.1327	-0.00366	-0.1319	-0.0036	0.0215	0.0035	-0.029	-0.00162	-0.029	-0.00115	-0.0294	-0.000974	-0.029	-0.000922	-0.0272	-0.000331
-0.0156	-0.00391	-0.1706	-0.00392	-0.1292	-0.00369	-0.1293	-0.0036	0.024	0.00349	-0.0264	-0.0016	-0.027	-0.00114	-0.0271	-0.000937	-0.0272	-0.000798	-0.0253	-0.000302
-0.011	-0.00381	-0.1679	-0.00396	-0.1261	-0.00369	-0.1261	-0.00362	0.0285	0.00351	-0.025	-0.00154	-0.0252	-0.00117	-0.0249	-0.000894	-0.025	-0.000698	-0.0234	-0.000252
-0.0079	-0.00385	-0.1623	-0.0039	-0.1235	-0.00371	-0.1232	-0.00358	0.0307	0.00348	-0.023	-0.00157	-0.0233	-0.00114	-0.0227	-0.000911	-0.023	-0.000654	-0.022	-0.000216
-0.0039	-0.00388	-0.1597	-0.00392	-0.1206	-0.00379	-0.1207	-0.00361	0.0335	0.00352	-0.0212	-0.00155	-0.0212	-0.00112	-0.0211	-0.000891	-0.021	-0.000508	-0.0193	-0.000185
0.0012	-0.00375	-0.1559	-0.00394	-0.1166	-0.00371	-0.1172	-0.00351	0.0363	0.00354	-0.0192	-0.00153	-0.019	-0.00109	-0.019	-0.000856	-0.0186	-0.000423	-0.0179	-0.000138
0.005	-0.00383	-0.1515	-0.00386	-0.1138	-0.00369	-0.1141	-0.00362	0.0401	0.0036	-0.0171	-0.00149	-0.017	-0.00114	-0.017	-0.000859	-0.0171	-0.00041	-0.015	-8.1e-05
0.0087	-0.00376	-0.1472	-0.00388	-0.1113	-0.00375	-0.1115	-0.00359	0.0429	0.00354	-0.0151	-0.00152	-0.015	-0.00112	-0.0152	-0.000831	-0.0151	-0.000298	-0.0132	0.000146
0.012	-0.00369	-0.1433	-0.00394	-0.1084	-0.00373	-0.1083	-0.0036	0.0457	0.0036	-0.013	-0.00153	-0.0131	-0.00109	-0.0129	-0.000788	-0.013	-0.000236	-0.0112	0.000178
0.0163	-0.00353	-0.1393	-0.00391	-0.1049	-0.00374	-0.1053	-0.00352	0.0485	0.00361	-0.011	-0.00148	-0.011	-0.00105	-0.0112	-0.000795	-0.0111	-0.00011	-0.0093	0.000195
0.0206	-0.0031	-0.1353	-0.00383	-0.1018	-0.00369	-0.1025	-0.00354	0.0521	0.00373	-0.009	-0.00144	-0.0089	-0.00102	-0.0089	-0.000695	-0.009	-0.000153	-0.0073	0.000341
0.0247	-0.00285	-0.1312	-0.00388	-0.0992	-0.00366	-0.0993	-0.00359	0.0547	0.00394	-0.0072	-0.00146	-0.007	-0.00104	-0.0075	-0.000702	-0.0071	8.4e-05	-0.0053	0.000342
0.0287	-0.00278	-0.1273	-0.00388	-0.0967	-0.00367	-0.0963	-0.00349	0.0571	0.00465	-0.0053	-0.00145	-0.005	-0.00102	-0.0053	-0.000599	-0.005	0.00022	-0.0035	0.000467
0.0326	-0.00247	-0.1239	-0.00389	-0.093	-0.00367	-0.0934	-0.00352	0.0611	0.00521	-0.0034	-0.00108	-0.0032	-0.00101	-0.0033	-0.000573	-0.0032	0.000296	-0.0016	0.000541
0.0376	-0.00224	-0.119	-0.00381	-0.0903	-0.0037	-0.0905	-0.00351	0.0637	0.00519	-0.0016	0.00167	-0.0018	-0.000985	-0.0015	-0.000422	-0.0016	0.000485	0.0002	0.000638
0.0406	-0.00215	-0.1152	-0.00385	-0.0872	-0.00364	-0.0879	-0.00354	0.0669	0.00519	0.0007	0.00196	0.0009	-0.000911	0.0007	9.9e-05	0.0007	0.000699	0.0026	0.000751
0.0455	-0.00204	-0.1106	-0.00383	-0.0842	-0.00364	-0.0842	-0.00352	0.07	0.00518	0.0029	0.00228	0.0032	0.000231	0.0028	0.00067	0.0031	0.00112	0.0048	0.000863
0.048	0.00326	-0.1077	-0.00379	-0.0813	-0.00369	-0.0815	-0.0035	0.0727	0.00519	0.0044	0.00279	0.0051	0.00274	0.0049	0.00154	0.0047	0.00124	0.0062	0.0009
0.0524	0.00374	-0.1037	-0.00385	-0.0784	-0.00368	-0.0783	-0.00349	0.0752	0.00523	0.0071	0.00316	0.0066	0.00301	0.0071	0.0022	0.007	0.00143	0.0088	0.000975
0.0566	0.00392	-0.0993	-0.00376	-0.0754	-0.00363	-0.0752	-0.00347	0.0792	0.0053	0.0092	0.00319	0.0089	0.00307	0.0094	0.00221	0.009	0.00147	0.0107	0.00113
0.0601	0.00405	-0.0946	-0.00379	-0.0723	-0.00362	-0.0723	-0.00345	0.0817	0.00527	0.0105	0.00318	0.011	0.00307	0.0109	0.00219	0.011	0.00157	0.0123	0.00117
0.0644	0.00405	-0.0912	-0.00374	-0.069	-0.00361	-0.0695	-0.00342	0.0845	0.00525	0.0126	0.00318	0.0129	0.00316	0.013	0.00226	0.0129	0.00169	0.0147	0.00125
0.0685	0.00406	-0.0872	-0.00377	-0.0663	-0.00364	-0.0663	-0.00349	0.0874	0.00524	0.0148	0.0032	0.015	0.0032	0.015	0.00232	0.0149	0.00176	0.0167	0.00134
0.0731	0.00411	-0.0833	-0.00377	-0.0634	-0.00362	-0.0635	-0.00343	0.091	0.00526	0.0168	0.00323	0.0168	0.0032	0.017	0.00228	0.0168	0.00177	0.0183	0.00134
0.0766	0.00406	-0.0793	-0.00368	-0.0604	-0.00361	-0.0603	-0.00348	0.0937	0.00533	0.019	0.00326	0.019	0.00316	0.019	0.00235	0.019	0.00189	0.0207	0.0014
0.0813	0.00417	-0.0752	-0.00372	-0.0575	-0.00355	-0.0573	-0.00344	0.0964	0.00532	0.021	0.00322	0.021	0.00317	0.021	0.00236	0.021	0.00194	0.0227	0.00152
0.0848	0.00413	-0.0713	-0.00374	-0.0538	-0.0036	-0.0546	-0.00345	0.1002	0.00531	0.0229	0.00329	0.023	0.00319	0.023	0.00237	0.023	0.00203	0.0244	0.00157
0.0885	0.00414	-0.0673	-0.00375	-0.0513	-0.00351	-0.0516	-0.00343			0.0249	0.00327	0.0255	0.00321	0.025	0.00241	0.025	0.00216	0.0267	0.00159
0.0922	0.00419	-0.0626	-0.00372	-0.0483	-0.00355	-0.0477	-0.00339			0.027	0.00327	0.0269	0.00326	0.027	0.00242	0.0271	0.00217	0.0283	0.0017
0.096	0.0042	-0.0598	-0.00372	-0.0455	-0.00357	-0.0455	-0.00335			0.0292	0.00328	0.0289	0.00324	0.0289	0.00246	0.029	0.0024	0.0307	0.00166
0.1005	0.00493	-0.0556	-0.00369	-0.0424	-0.00358	-0.0421	-0.00343			0.031	0.00329	0.0308	0.00322	0.031	0.00253	0.031	0.0024	0.0328	0.00175
0.1051	0.0052	-0.0513	-0.00365	-0.0394	-0.00353	-0.0392	-0.0034			0.0328	0.00329	0.033	0.0032	0.0328	0.00247	0.0328	0.00248	0.0341	0.0018
0.1088	0.00542	-0.0473	-0.00369	-0.0363	-0.00353	-0.0363	-0.00336			0.035	0.00332	0.0349	0.00329	0.0349	0.00258	0.0349	0.00262	0.0367	0.00188
0.1134	0.00539	-0.0429	-0.00365	-0.0337	-0.0035	-0.0334	-0.00332			0.0376	0.00334	0.0369	0.00332	0.0369	0.00284	0.0369	0.00265	0.0386	0.00188
0.1162	0.0054	-0.0386	-0.00355	-0.0299	-0.00348	-0.0306	-0.00326			0.0391	0.00334	0.0389	0.00334	0.0389	0.00303	0.0389	0.00275	0.0406	0.00201
0.1204	0.00542	-0.0354	-0.00369	-0.027	-0.00348	-0.0272	-0.00295			0.0407	0.00334	0.0409	0.00346	0.0409	0.00328	0.041	0.00277	0.0424	0.00206
0.1253	0.00543	-0.0305	-0.00363	-0.0242	-0.0035	-0.0245	-0.00242			0.0429	0.0034	0.0429	0.00368	0.0429	0.00342	0.0433	0.00283	0.0448	0.00203
0.1286	0.00547	-0.0266	-0.00365	-0.0214	-0.00346	-0.0206	-0.002			0.0451	0.0034	0.045	0.00382	0.0455	0.00346	0.0447	0.00286	0.0466	0.0021
0.1321	0.00552	-0.0234	-0.0036	-0.0184	-0.00346	-0.0187	-0.00194			0.0471	0.00351	0.0471	0.00419	0.0469	0.00368	0.0469	0.00294	0.0483	0.00216
0.1363	0.00553	-0.0187	-0.00369	-0.0154	-0.0034	-0.0151	-0.00198			0.0492	0.00372	0.049	0.00431	0.0491	0.00366	0.049	0.00297	0.0508	0.00222
0.1406	0.00552	-0.0146	-0.00356	-0.012	-0.00328	-0.0124	-0.00194			0.0506	0.00438	0.051	0.00433	0.051	0.00374	0.051	0.003	0.0525	0.00219
0.1446	0.00558	-0.0107	-0.00354	-0.0094	-0.003	-0.0096	-0.00193			0.0522	0.00487	0.0529	0.00439	0.0529	0.00378	0.0529	0.00307	0.0543	0.00229
0.1487	0.0056	-0.0069	-0.00359	-0.0063	-0.00266	-0.0061	-0.00193			0.0545	0.00486	0.055	0.00442	0.0549	0.00374	0.055	0.00299	0.0567	0.00227
0.1525	0.00566	-0.0029	-0.00355	-0.0032	-0.00229	-0.0035	-0.00189			0.0569	0.00492	0.0569	0.00437	0.057	0.00373	0.057	0.00311	0.0586	0.0023
		0.0003	-0.00346	-0.0004	-0.00205	-0.0004	-0.00192			0.0587	0.00488	0.059	0.00432	0.059	0.00374	0.059	0.00312	0.0608	0.00242
		0.0053	-0.00334	0.0033	-0.00196	0.0028	-0.00186			0.0608	0.00491	0.061	0.00435	0.061	0.00383	0.0611	0.00317	0.0628	0.00234
		0.0092	-0.00293	0.0058	-0.00205	0.0064	-0.00187			0.063	0.00491	0.0629	0.00441	0.063	0.00384	0.0635	0.00316	0.0647	0.00236
		0.0133	-0.00264	0.0085	-0.00198	0.0087	-0.00185			0.0651	0.00487	0.065	0.00448	0.0648	0.00385	0.065	0.00321	0.0666	0.00246
		0.0174	-0.00243	0.0117	-0.00197	0.0115	-0.0019			0.067	0.00491	0.0672	0.0045	0.0669	0.00382	0.067	0.00325	0.0687	0.00246
		0.0214	-0.00225	0.0147	-0.00198	0.014	0.00358			0.069	0.00494	0.069	0.00451	0.069	0.00387	0.0691	0.00323	0.0703	0.00247
		0.024	-0.00211	0.0171	-0.00198	0.0184	0.00357			0.0709	0.00494	0.071	0.00439	0.0709	0.00388	0.0709	0.00325
		0.0284	-0.00199	0.0202	-0.00183	0.0207	0.00356			0.0734	0.00491	0.0731	0.00446	0.073	0.00388	0.073	0.0033
		0.0328	-0.00199	0.024	0.00361	0.0235	0.00358			0.0749	0.00497	0.075	0.00446	0.0749	0.00396	0.075	0.00325
		0.0366	0.00376	0.027	0.00365	0.0269	0.00358			0.0769	0.00493	0.077	0.00452	0.077	0.00399	0.077	0.00334
		0.0415	0.00389	0.0297	0.0037	0.03	0.0036			0.0787	0.00485	0.0787	0.00455	0.0791	0.004	0.0789	0.00335
		0.0457	0.00399	0.0326	0.00371	0.0324	0.0036			0.0805	0.00494	0.0798	0.0045			0.0805	0.00338
		0.048	0.00395	0.0356	0.00368	0.0359	0.00365					0.0809	0.00453
		0.0533	0.00398	0.0386	0.00376	0.0387	0.00368
		0.0569	0.00401	0.0415	0.00368	0.0415	0.0037
		0.0613	0.00398	0.0455	0.00373	0.0442	0.00367
		0.0656	0.00404	0.0475	0.00378	0.0481	0.00367
		0.0693	0.004	0.0506	0.00377	0.051	0.00368
		0.0734	0.00406	0.0537	0.00374	0.0538	0.00366
		0.0774	0.00402	0.0565	0.00377	0.0566	0.0037
		0.0813	0.00406	0.0602	0.00376	0.0597	0.00366
		0.0855	0.00406	0.0629	0.00383	0.0627	0.00379
		0.0881	0.00404	0.0657	0.00374	0.0655	0.00407
		0.093	0.00411	0.0685	0.00384	0.0686	0.00511
		0.0967	0.00449	0.0722	0.00385	0.0717	0.00545
		0.1013	0.0057	0.0747	0.00377	0.0745	0.00548
		0.1041	0.00577	0.0775	0.00411	0.0777	0.00549
		0.1087	0.00582	0.0806	0.00485	0.0805	0.00551
		0.1128	0.00579	0.0841	0.00547	0.0836	0.00549
		0.1167	0.00584	0.0867	0.00563
		0.1207	0.00588	0.0896	0.00558
		0.1247	0.00591	0.0923	0.00563
		0.1293	0.00592	0.0955	0.00564
		0.1336	0.00591	0.0989	0.00568
		0.137	0.00597	0.1016	0.00566
		0.1407	0.00585	0.1051	0.00569
		0.1453	0.00598	0.1079	0.00565
		0.148	0.0059	0.1107	0.00566
		0.1529	0.00593	0.1132	0.00562
		0.1561	0.006	0.117	0.00571
		0.161	0.00603	0.1196	0.00571
		0.1641	0.00597	0.1222	0.00566
		0.1685	0.00598	0.1257	0.00574
		0.1732	0.00601	0.1287	0.00575
		0.1762	0.006	0.1315	0.00561
		0.1805	0.00599	0.1342	0.0057
		0.1847	0.00599	0.1381	0.00569
		0.1893	0.00598	0.1405	0.00572
		0.1927	0.00607	0.143	0.00573
		0.1974	0.00603	0.147	0.00576
		0.2	0.0061	0.1496	0.00577

## Sheet: Fig.1e-2D plot
		2	3	4	5	6	7	8	9	10	11	12			Insets	T(K)	Hc-	Error	Hf-1	Error	Hf-2	Error
2D plot	0.15	0.00553	0.00579	0.00579	0.00565	--	--	--	--	--	--	--
	0.148089	0.00557	0.00581	0.00579	0.0056	--	--	--	--	--	--	--				2	-0.05062	0.00208	-0.02537	-0.01362	-0.10023	0.00409
	0.146178	0.00562	0.00583	0.00574	0.0056	--	--	--	--	--	--	--				3	-0.03505	0.00262	-0.00786	-0.00734	-0.09832	0.00213
	0.144268	0.00555	0.00585	0.00571	0.0056	--	--	--	--	--	--	--				4	-0.01939	0.00219	0.0085	-0.00593	-0.08224	0.00204
	0.142357	0.00551	0.00588	0.0057	0.00558	--	--	--	--	--	--	--				5	-0.01014	0.00191	0.02725	-0.00345	-0.0669	0.00199
	0.140446	0.00553	0.00589	0.00574	0.00556	--	--	--	--	--	--	--				6	-0.00197	0.00311	0.04049	-0.00326	-0.0541	0.00222
	0.138535	0.00555	0.00589	0.00573	0.00554	--	--	--	--	--	--	--				7	-0.00185	0.00229	0.04584	0.0029	-0.0479	0.00254
	0.136624	0.00554	0.00587	0.00572	0.00552	--	--	--	--	--	--	--				8	-0.00162	0.00243	0.04631	0.00323	-0.04225	0.00487
	0.134713	0.00552	0.00582	0.00571	0.00548	--	--	--	--	--	--	--				9	-0.00137	0.00291	0.04074	0.00419	-0.03621	0.00364
	0.132803	0.00555	0.0058	0.00569	0.00549	--	--	--	--	--	--	--				10	0.00136	0.005
	0.130892	0.00558	0.00583	0.00566	0.00551	--	--	--	--	--	--	--
	0.128981	0.00554	0.00585	0.00567	0.0055	--	--	--	--	--	--	--
	0.12707	0.0055	0.00579	0.00565	0.00549	--	--	--	--	--	--	--
	0.125159	0.00552	0.00579	0.00562	0.00547	--	--	--	--	--	--	--
	0.123248	0.00553	0.00583	0.00566	0.00548	--	--	--	--	--	--	--
	0.121338	0.00552	0.00583	0.00568	0.00549	--	--	--	--	--	--	--
	0.119427	0.00549	0.00582	0.00567	0.00551	--	--	--	--	--	--	--
	0.117516	0.00549	0.00582	0.00569	0.00549	--	--	--	--	--	--	--
	0.115605	0.0055	0.00582	0.0057	0.00548	--	--	--	--	--	--	--
	0.113694	0.0055	0.00582	0.00569	0.00547	--	--	--	--	--	--	--
	0.111783	0.00551	0.0058	0.00566	0.00545	--	--	--	--	--	--	--
	0.109873	0.00551	0.00578	0.00564	0.00542	--	--	--	--	--	--	--
	0.107962	0.0055	0.00577	0.00558	0.0054	--	--	--	--	--	--	--
	0.106051	0.0055	0.00576	0.00558	0.00539	--	--	--	--	--	--	--
	0.10414	0.00549	0.00579	0.0056	0.00538	--	--	--	--	--	--	--
	0.102229	0.00548	0.00583	0.00558	0.00541	--	--	--	--	--	--	--
	0.100318	0.00549	0.00582	0.00558	0.00544	--	--	--	--	--	--	--
	0.0984076	0.00549	0.00581	0.0056	0.00543	--	--	--	--	--	--	--
	0.0964968	0.00548	0.00579	0.00563	0.00544	--	--	--	--	--	--	--
	0.094586	0.00547	0.00574	0.00563	0.00541	--	--	--	--	--	--	--
	0.0926752	0.00548	0.00573	0.00559	0.00536	--	--	--	--	--	--	--
	0.0907643	0.0055	0.00574	0.00559	0.00534	--	--	--	--	--	--	--
	0.0888535	0.0055	0.00576	0.00562	0.00534	--	--	--	--	--	--	--
	0.0869427	0.00549	0.00578	0.00561	0.0054	--	--	--	--	--	--	--
	0.0850318	0.00548	0.00578	0.00559	0.00542	--	--	--	--	--	--	--
	0.083121	0.00546	0.00577	0.00557	0.00543	--	--	--	--	--	--	--
	0.0812102	0.00547	0.00577	0.00557	0.0054	--	--	--	--	--	--	--
	0.0792994	0.00549	0.00578	0.00557	0.00536	0.00522	0.00489	0.00447	0.00396	0.00331	0.00267	0.00199
	0.0773885	0.00549	0.00577	0.00556	0.00535	0.00519	0.00496	0.0045	0.00398	0.00338	0.0026	0.00198
	0.0754777	0.00548	0.00573	0.00559	0.00539	0.00515	0.00492	0.00454	0.00388	0.00331	0.00253	0.00196
	0.0735669	0.00547	0.00572	0.00558	0.00541	0.00517	0.00491	0.00444	0.00383	0.00326	0.00258	0.00192
	0.0716561	0.00546	0.00572	0.00554	0.00541	0.00516	0.0049	0.0045	0.00383	0.00331	0.00258	0.00187
	0.0697452	0.00546	0.0057	0.00556	0.00542	0.00513	0.00487	0.00436	0.00383	0.00318	0.00251	0.00185
	0.0678344	0.00547	0.00568	0.00556	0.00539	0.00506	0.00489	0.00441	0.00381	0.00321	0.00252	0.00183
	0.0659236	0.00547	0.00569	0.00554	0.00533	0.00506	0.00479	0.00443	0.0038	0.00317	0.00244	0.00181
	0.0640127	0.00548	0.00572	0.00554	0.00535	0.00505	0.00483	0.00441	0.00379	0.00319	0.00244	0.00178
	0.0621019	0.00549	0.00574	0.00555	0.00539	0.00509	0.00481	0.00443	0.00383	0.00311	0.00236	0.00176
	0.0601911	0.0055	0.00573	0.00556	0.00534	0.00512	0.00479	0.00434	0.00376	0.00311	0.00245	0.00175
	0.0582803	0.00548	0.00573	0.00553	0.00532	0.00515	0.00476	0.00435	0.00371	0.00315	0.00232	0.00174
	0.0563694	0.00544	0.00572	0.00547	0.00532	0.00513	0.00478	0.0043	0.00373	0.00308	0.00234	0.00172
	0.0544586	0.00544	0.00572	0.00552	0.00532	0.00512	0.00474	0.00432	0.00369	0.0031	0.00229	0.00168
	0.0525478	0.00545	0.0057	0.00556	0.00534	0.00512	0.00473	0.0043	0.00365	0.00296	0.00222	0.00164
	0.0506369	0.00545	0.00569	0.00558	0.00538	0.00509	0.00477	0.00424	0.00362	0.00291	0.00217	0.00159
	0.0487261	0.00545	0.0057	0.0055	0.00537	0.00506	0.00476	0.00433	0.00361	0.00283	0.00216	0.00155
	0.0468153	0.00545	0.00571	0.00549	0.00533	0.00504	0.0047	0.00409	0.00357	0.00293	0.00204	0.00151
	0.0449045	0.00546	0.00571	0.00555	0.00527	0.00503	0.00463	0.00381	0.00347	0.0028	0.00203	0.00148
	0.0429936	0.00547	0.00571	0.00552	0.0053	0.005	0.00439	0.00336	0.0034	0.00277	0.00206	0.00145
	0.0410828	0.00546	0.00568	0.0055	0.00532	0.00491	0.00391	0.00302	0.00321	0.00274	0.00198	0.00142
	0.039172	0.00546	0.00565	0.00551	0.00533	0.00448	0.00358	0.00291	0.00296	0.00272	0.00189	0.0014
	0.0372611	0.00545	0.00566	0.00553	0.0053	0.00412	0.00352	0.00297	0.00277	0.0026	0.00188	0.00139
	0.0353503	0.00545	0.00566	0.00554	0.00528	0.00382	0.00353	0.00289	0.00256	0.00251	0.00186	0.00134
	0.0334395	0.00544	0.00566	0.00552	0.00525	0.00375	0.00349	0.00286	0.00248	0.00246	0.00179	0.00128
	0.0315287	0.00544	0.00567	0.00552	0.00518	0.00373	0.00344	0.00285	0.00244	0.00242	0.00176	0.00124
	0.0296178	0.00543	0.00566	0.00549	0.00503	0.0037	0.00337	0.00281	0.00247	0.00228	0.00165	0.00121
	0.027707	0.00542	0.00565	0.00541	0.00473	0.00367	0.00347	0.0028	0.00243	0.00222	0.00156	0.00116
	0.0257962	0.00543	0.00563	0.00539	0.00441	0.00365	0.00344	0.00279	0.00237	0.00218	0.00153	0.00109
	0.0238854	0.00545	0.00561	0.0054	0.00403	0.00363	0.00345	0.00274	0.00231	0.00201	0.00144	0.00106
	0.0219745	0.00542	0.00565	0.00543	0.00399	0.00365	0.00343	0.00275	0.00232	0.00195	0.00144	0.00108
	0.0200637	0.0054	0.0057	0.00543	0.00394	0.00367	0.00336	0.00279	0.00228	0.00184	0.00136	0.00104
	0.0181529	0.00541	0.00567	0.00541	0.0039	0.00368	0.00342	0.00281	0.00225	0.00173	0.00128	0.000985506
	0.016242	0.00542	0.00563	0.00537	0.00392	0.00366	0.00342	0.00277	0.00231	0.00165	0.00121	0.000923629
	0.0143312	0.00539	0.00563	0.0053	0.00392	0.00367	0.00343	0.00274	0.00224	0.00163	0.00116	0.000859637
	0.0124204	0.00536	0.00564	0.00513	0.00391	0.00371	0.00342	0.00273	0.0022	0.00154	0.00106	0.000819266
	0.0105096	0.00538	0.00566	0.00488	0.0039	0.00363	0.0034	0.0028	0.00217	0.00147	0.000977	0.000796853
	0.00859873	0.0054	0.00569	0.00465	0.00388	0.0036	0.00335	0.00271	0.00212	0.00139	0.000909	0.00076655
	0.0066879	0.00543	0.00567	0.00445	0.00382	0.00362	0.00332	0.00271	0.0021	0.00126	0.000767	0.000731993
	0.00477707	0.00546	0.00564	0.00426	0.00384	0.00363	0.00331	0.00266	0.00202	0.00109	0.00072	0.000683909
	0.00286624	0.00543	0.00559	0.00408	0.00387	0.00362	0.00217	0.00264	0.00181	0.000949	0.00069	0.000600479
	0.000955416	0.0054	0.00553	0.004	0.00385	0.0036	-0.000123	0.0027	0.00172	0.000743	0.000536	0.00053434
	-0.000955412	0.0054	0.00547	0.00398	0.00385	0.00154	-0.000241	0.00225	0.00104	0.000373	0.000459	0.000479225
	-0.00286624	0.00542	0.00531	0.00399	0.00386	0.000114735	-0.00046	-0.000794	-6.1e-05	0.000147	0.000389	0.000442104
	-0.00477707	0.00537	0.00515	0.004	0.00386	-0.000675614	-0.00118	-0.0013	-0.000641	1e-06	0.000297	0.000449401
	-0.0066879	0.0053	0.00497	0.004	0.00385	-0.00126	-0.00125	-0.00133	-0.000783	-0.000108	0.000242	0.000445603
	-0.00859872	0.00526	0.0048	0.00399	0.00384	-0.00146	-0.00128	-0.00134	-0.000775	-0.000148	0.000188	0.000422897
	-0.0105096	0.00524	0.00472	0.004	0.000269647	-0.00145	-0.00128	-0.0013	-0.000791	-0.000272	0.000122	0.000388841
	-0.0124204	0.00515	0.00463	0.00398	-0.00153	-0.00147	-0.00129	-0.00139	-0.000801	-0.000319	7.5e-05	0.000328288
	-0.0143312	0.00505	0.00454	0.00392	-0.00154	-0.00151	-0.00124	-0.00136	-0.000835	-0.000357	-6.4e-05	0.000258883
	-0.016242	0.00496	0.00445	0.00395	-0.00156	-0.00155	-0.00131	-0.00137	-0.000782	-0.000466	-0.000195	0.000181717
	-0.0181529	0.00488	0.00437	0.00296	-0.00157	-0.0015	-0.00131	-0.00139	-0.00088	-0.0006	-0.000183	0.0001135
	-0.0200637	0.0048	0.00429	-0.000624241	-0.00156	-0.00149	-0.00138	-0.00149	-0.000846	-0.000659	-0.00029	0.000118071
	-0.0219745	0.0047	0.00422	-0.00131	-0.00157	-0.00151	-0.00132	-0.00146	-0.000881	-0.000779	-0.000338	0.000116116
	-0.0238853	0.00461	0.00415	-0.00168	-0.00157	-0.00153	-0.00133	-0.00146	-0.000918	-0.000864	-0.000392	7.42375e-05
	-0.0257962	0.0045	0.00413	-0.00169	-0.00154	-0.00154	-0.00135	-0.00151	-0.000979	-0.000854	-0.000433	2.29491e-05
	-0.027707	0.0044	0.00411	-0.0017	-0.00156	-0.00155	-0.0013	-0.00149	-0.000993	-0.00101	-0.000487	-4.41254e-05
	-0.0296178	0.00435	0.004	-0.00169	-0.00158	-0.00156	-0.00132	-0.0015	-0.00102	-0.0011	-0.000565	-0.000106231
	-0.0315287	0.00431	0.00388	-0.00168	-0.0016	-0.00156	-0.00133	-0.00154	-0.0011	-0.00111	-0.00062	-0.000140633
	-0.0334395	0.00417	0.00208	-0.00167	-0.00161	-0.00156	-0.00134	-0.00157	-0.00131	-0.00123	-0.000679	-0.000168829
	-0.0353503	0.00402	-0.000253221	-0.00168	-0.0016	-0.00155	-0.0014	-0.0015	-0.00154	-0.00125	-0.000673	-0.00017666
	-0.0372611	0.00391	-0.00172	-0.00166	-0.00159	-0.00153	-0.00134	-0.0017	-0.00179	-0.00132	-0.000738	-0.000187275
	-0.039172	0.00384	-0.00181	-0.00166	-0.00159	-0.00151	-0.00132	-0.00193	-0.00191	-0.00138	-0.000801	-0.000239544
	-0.0410828	0.00381	-0.00185	-0.0017	-0.00158	-0.00153	-0.0014	-0.00213	-0.00197	-0.00152	-0.000855	-0.000284297
	-0.0429936	0.00377	-0.00184	-0.00169	-0.00163	-0.00155	-0.00136	-0.00238	-0.00212	-0.00148	-0.000845	-0.000305905
	-0.0449045	0.00374	-0.00184	-0.00169	-0.00165	-0.00157	-0.00142	-0.00251	-0.00211	-0.00153	-0.000883	-0.00032747
	-0.0468153	0.00348	-0.00182	-0.0017	-0.0016	-0.00161	-0.00159	-0.00259	-0.00214	-0.00151	-0.000998	-0.000347277
	-0.0487261	0.000785274	-0.00182	-0.00171	-0.00162	-0.00169	-0.00259	-0.0026	-0.00217	-0.00153	-0.000991	-0.000380526
	-0.0506369	-0.00191	-0.00183	-0.00173	-0.00163	-0.00184	-0.00288	-0.00259	-0.00223	-0.00162	-0.000936	-0.000437917
	-0.0525478	-0.0022	-0.00182	-0.00177	-0.00165	-0.00261	-0.00285	-0.00258	-0.00224	-0.00163	-0.00101	-0.000484709
	-0.0544586	-0.00229	-0.00181	-0.00174	-0.00167	-0.00304	-0.00289	-0.00262	-0.00224	-0.00171	-0.00105	-0.000514832
	-0.0563694	-0.00233	-0.00181	-0.00171	-0.00167	-0.00313	-0.00288	-0.00261	-0.00225	-0.00172	-0.00111	-0.000544956
	-0.0582803	-0.00236	-0.00183	-0.00173	-0.00163	-0.00315	-0.0029	-0.00263	-0.00228	-0.00175	-0.00113	-0.000548868
	-0.0601911	-0.00238	-0.00184	-0.00175	-0.00164	-0.00318	-0.00293	-0.00264	-0.00231	-0.00172	-0.00118	-0.000551839
	-0.0621019	-0.0024	-0.00184	-0.00178	-0.00168	-0.00321	-0.00293	-0.00262	-0.00231	-0.00178	-0.00121	-0.000579835
	-0.0640127	-0.0024	-0.00185	-0.00179	-0.00178	-0.0032	-0.00293	-0.00267	-0.00233	-0.0018	-0.00118	-0.000608008
	-0.0659236	-0.00241	-0.00187	-0.00176	-0.00242	-0.00317	-0.00289	-0.0027	-0.00239	-0.0018	-0.0012	-0.000630422
	-0.0678344	-0.00241	-0.00189	-0.00172	-0.00331	-0.00312	-0.00291	-0.00268	-0.00235	-0.00183	-0.00126	-0.000655963
	-0.0697452	-0.0024	-0.00187	-0.00172	-0.00334	-0.00314	-0.00291	-0.00262	-0.00232	-0.00187	-0.00124	-0.00069039
	-0.071656	-0.0024	-0.00186	-0.00173	-0.00337	-0.00317	-0.00291	-0.00269	-0.00236	-0.00184	-0.00127	-0.000722009
	-0.0735669	-0.0024	-0.00188	-0.00174	-0.00339	-0.00324	-0.00295	-0.00268	-0.00245	-0.00192	-0.00133	-0.000736369
	-0.0754777	-0.0024	-0.0019	-0.00176	-0.00342	-0.0032	-0.00298	-0.00269	-0.00246	-0.00195	-0.00138	-0.000754566
	-0.0773885	-0.00241	-0.00189	-0.00179	-0.00344	-0.00319	-0.00295	-0.0027	-0.00245	-0.00194	-0.0014	-0.000800783
	-0.0792994	-0.00242	-0.00189	-0.00182	-0.00345	-0.00323	-0.00299	-0.00271	-0.00246	-0.00195	-0.00146	-0.000847
	-0.0812102	-0.00242	-0.0019	-0.00255	-0.00344	--	--	--	--	--	--	--
	-0.083121	-0.00243	-0.0019	-0.00335	-0.00343	--	--	--	--	--	--	--
	-0.0850318	-0.00243	-0.00191	-0.00345	-0.00345	--	--	--	--	--	--	--
	-0.0869427	-0.00243	-0.00192	-0.0035	-0.00344	--	--	--	--	--	--	--
	-0.0888535	-0.00244	-0.00194	-0.00352	-0.00343	--	--	--	--	--	--	--
	-0.0907643	-0.00247	-0.00197	-0.00356	-0.00345	--	--	--	--	--	--	--
	-0.0926752	-0.0025	-0.002	-0.00359	-0.00345	--	--	--	--	--	--	--
	-0.094586	-0.00262	-0.00202	-0.00359	-0.00344	--	--	--	--	--	--	--
	-0.0964968	-0.00289	-0.00271	-0.00361	-0.00346	--	--	--	--	--	--	--
	-0.0984076	-0.00316	-0.00341	-0.00361	-0.00347	--	--	--	--	--	--	--
	-0.100318	-0.00341	-0.00356	-0.0036	-0.00341	--	--	--	--	--	--	--
	-0.102229	-0.0036	-0.0036	-0.0036	-0.00345	--	--	--	--	--	--	--
	-0.10414	-0.00367	-0.00362	-0.00362	-0.00349	--	--	--	--	--	--	--
	-0.106051	-0.00373	-0.00364	-0.00362	-0.00347	--	--	--	--	--	--	--
	-0.107962	-0.00376	-0.00365	-0.00362	-0.00343	--	--	--	--	--	--	--
	-0.109873	-0.00379	-0.00366	-0.00362	-0.00339	--	--	--	--	--	--	--
	-0.111783	-0.00381	-0.00368	-0.00362	-0.00344	--	--	--	--	--	--	--
	-0.113694	-0.00382	-0.0037	-0.00362	-0.00348	--	--	--	--	--	--	--
	-0.115605	-0.00384	-0.00373	-0.00363	-0.00351	--	--	--	--	--	--	--
	-0.117516	-0.00387	-0.00371	-0.00364	-0.00351	--	--	--	--	--	--	--
	-0.119427	-0.00389	-0.00372	-0.00364	-0.00352	--	--	--	--	--	--	--
	-0.121338	-0.00391	-0.00374	-0.00365	-0.00354	--	--	--	--	--	--	--
	-0.123248	-0.00393	-0.00375	-0.00362	-0.00353	--	--	--	--	--	--	--
	-0.125159	-0.00394	-0.00377	-0.0036	-0.00353	--	--	--	--	--	--	--
	-0.12707	-0.00396	-0.00379	-0.00364	-0.00355	--	--	--	--	--	--	--
	-0.128981	-0.00399	-0.00379	-0.00368	-0.00356	--	--	--	--	--	--	--
	-0.130892	-0.00403	-0.0038	-0.00369	-0.00357	--	--	--	--	--	--	--
	-0.132803	-0.00408	-0.00379	-0.00368	-0.00355	--	--	--	--	--	--	--
	-0.134713	-0.00406	-0.00378	-0.00366	-0.00354	--	--	--	--	--	--	--
	-0.136624	-0.00404	-0.00376	-0.00366	-0.00353	--	--	--	--	--	--	--
	-0.138535	-0.00404	-0.00376	-0.00368	-0.00359	--	--	--	--	--	--	--
	-0.140446	-0.00408	-0.00377	-0.00368	-0.00358	--	--	--	--	--	--	--
	-0.142357	-0.00411	-0.00379	-0.00368	-0.00356	--	--	--	--	--	--	--
	-0.144268	-0.00415	-0.00378	-0.0037	-0.00357	--	--	--	--	--	--	--
	-0.146178	-0.00418	-0.00377	-0.00372	-0.00358	--	--	--	--	--	--	--
	-0.148089	-0.00418	-0.00377	-0.00374	-0.00359	--	--	--	--	--	--	--
	-0.15	-0.00419	-0.00378	-0.00376	-0.00361	--	--	--	--	--	--	--

## Sheet: Fig.1f-fraction-thickness
Thickness(SLs)	Fraction(FM)	Error
1	0.99389	0.03331
2	0.70699	0.07698
3	0.649	0.04348
4	0.49662	0.07755
6	0.52754	0.05273
25	0.35144	0.08439

## Sheet: Fig.1g-fraction-T
T(K)	Fraction(FM)	Error
2	0.65265	0.03122
3	0.63284	0.02896
4	0.61269	0.04592
5	0.61543	0.03322
6	0.62661	0.02243
7	0.61373	0.03011
8	0.59857	0.03911
9	0.51813	0.06501
